# Supplementary material for: Transcript profiling of two potato cultivars during glycoalkaloid-inducing treatments shows differential expression of genes in sterol and glycoalkaloid metabolism
Source: Sci Rep. 2017 Mar 3;7:43268. doi: 10.1038/srep43268 (PMC5335668; doi:10.1038/srep43268)
Supplement: Supplementary Dataset 1 [file srep43268-s2.xls]

## Sheet: Table S1
Table S1. Significantly regulated genes as determined by microarray analysis of potato cv. Bintje tubers at 6 h, 12 h, and 24 h, following a wounding stress. Differentially expressed genes were defined using B-statistics with a P-value threshold of p < 0.0001
Potato EST clone: Clones identified in TIGR Solanaceae Gene Expression Database
Putative function: Function assigned in TIGR Solanaceae Gene Expression Database
GO: Annotated process
M-value: Average expression (log2) in biological duplicates
B-value: B-statistic value
P-value: B-statistic probability
Bintje at 6h of wounding
Potato EST clone	Putative function	GO slim	M-value	B-value	P-value
STMCR27	Chorismate synthase 1 chloroplast precursor	Amino acid metabolism	3.19	3.5	2.48e-05
STMIO04	Chorismate mutase chloroplast (CM1) identical to chorismate mutase GB:Z26519	Amino acid metabolism	3.11	2.21	9.52e-05
STMDD03	Chorismate synthase 1 chloroplast precursor	Amino acid metabolism	2.97	2.4	7.86e-05
STMHR15	Chorismate synthase 1 chloroplast precursor	Amino acid metabolism	2.79	2.69	5.84e-05
STMJJ67	AdoHcyase	Amino acid metabolism	2.55	3.06	3.95e-05
STMHZ48	3-Phosphoshikimate 1-carboxyvinyltransferase chloroplast precursor	Amino acid metabolism	2.04	2.22	9.42e-05
STMCO76	Type-2 metallothionein	Binding	-2.32	3.05	4.03e-05
STMFB27	Metallothionein-like protein type 3 (MT-3)	Binding	-2.83	2.36	8.2e-05
STMEN67	Calnexin homolog precursor	Calcium homeostasis/signalling	2.81	2.58	6.55e-05
STMDM48	Cyclin-dependent protein kinase p34cdc2	Cell division/proliferation/death	-1.68	2.28	8.86e-05
STMJJ23	Putative ripening-related protein	Cell wall	4.37	3.65	2.08e-05
STMIA95	N.plumbaginifolia extensin (ext) precursor	Cell wall	2.67	3.58	2.25e-05
STMIB25	Extensin (Fragment)	Cell wall	2.45	3.2	3.41e-05
STMJO62	Hydroxyproline-rich glycoprotein family protein contains proline-rich extensin domains	Cell wall	-1.74	2.81	5.18e-05
STMIF12	Hydroxyproline-rich glycoprotein family protein contains proline-rich extensin domains	Cell wall	-2.01	2.25	9.11e-05
STMDJ71	34 kDa outer mitochondrial membrane protein porin	Cellular structures/cytoskeleton	2.03	2.55	6.74e-05
STMDJ95	34 kDa outer mitochondrial membrane protein porin	Cellular structures/cytoskeleton	1.76	2.55	6.74e-05
STMID86	Chloroplast small heat shock protein class I	Chaperone	-2.86	3.7	1.98e-05
STMID83	Chloroplast small heat shock protein class I	Chaperone	-2.92	2.38	8.04e-05
STMHK25	Chloroplast small heat shock protein class I	Chaperone	-3.04	2.66	6.02e-05
STMJC78	Cytochrome P450 (EC 1.14.-.-)	CYP450	-2.01	2.55	6.78e-05
STMJI01	Protease inhibitor/seed storage/lipid transfer protein (LTP) family protein contains	Defence	3.32	2.75	5.5e-05
STMGY15	Pathogen-related protein	Defence	2.52	3.08	3.88e-05
STMDB24	(AAR21295) Bacterial spot disease resistance protein 4	Defence	1.67	2.39	7.94e-05
STMIU61	Proteinase inhibitor I (Fragment)	Defence	-3.3	3.26	3.19e-05
STMGG75	Early flowering 4	Development	-3.04	3.31	3.03e-05
STMGP77	41 kD chloroplast nucleoid DNA binding protein (CND41)	DNA binding	3.16	3.69	2e-05
STMDP77	Ter binding protein	DNA binding	2.55	3.66	2.07e-05
STMJL24	DNA-binding protein DF1	DNA Binding	2.52	2.36	8.22e-05
STMGY58	SNF2 domain-containing protein / helicase domain-containing protein similar to SP|	DNA binding	1.93	2.38	8.04e-05
STMEZ52	NADH dehydrogenase subunit 4	Electron transport chain	3.19	4.13	1.2e-05
STMEP41	NADH dehydrogenase subunit 4	Electron transport chain	2.83	3.86	1.65e-05
STMHV15	Cytochrome c oxidoreductase putative	Electron transport chain	-1.7	2.21	9.51e-05
STMCU29	(AdoHcyase)	Enzyme activity	2.8	2.24	9.24e-05
STMIL86	6-Phosphogluconate dehydrogenase family protein contains Pfam profiles: PF00393	Enzyme activity	2.04	2.41	7.8e-05
STMIP27	Dihydrolipoamide dehydrogenase (EC 1.8.1.4)	Enzyme activity	1.97	2.48	7.23e-05
STMES39	S-adenosylmethionine synthetase 3 (Methionine adenosyltransferase 3) (AdoMet synthetase 3)	Hormone metabolism/signalling	3.64	3.63	2.15e-05
STMGI86	Phosphoinositide-specific phospholipase C (EC 3.1.4.11 EC 3.1.4.-)	Lipid metabolism/transport	-2.72	4.2	1.11e-05
STMGW89	Small GTP-binding protein Sar1BNt	Nucleotide binding/hydrolysis	3	2.35	8.29e-05
STMEG49	Putative GTP-binding protein	Nucleotide binding/hydrolysis	2.51	2.21	9.5e-05
STMEW21	null	null	2.56	2.73	5.63e-05
STMEW20	null	null	2	2.55	6.77e-05
STMGQ52	Sulfite oxidase putative similar to sulfite oxidase GB:3212610 SP|P07850	Oxidoreductases	-2.66	3.85	1.67e-05
STMEZ85	Armadillo repeat-containing protein (Fragment)	Protein binding	2.22	2.57	6.59e-05
STMIY85	Aspartyl protease family protein contains Eukaryotic and viral aspartyl proteases	Protein degradation	3.42	3.51	2.43e-05
STMEL04	26S proteasome regulatory subunit putative (RPN5) p55 protein-like	Protein degradation	1.85	2.81	5.18e-05
STMHR75	F-box family protein contains similarity to F-box protein FBX3 GI:6103643 from	Protein degradation	-1.96	2.83	5.05e-05
STMJD82	Ubiquitin extension protein	Protein degradation	-2.48	3.11	3.78e-05
STMIY87	U-box domain-containing protein low similarity to immediate-early fungal elicitor	Protein synthesis	3.06	5.3	2.68e-06
STMEH14	Ribosomal protein S5	Ribosome structure	1.98	2.95	4.48e-05
STMDZ05	RNA recognition motif. (a.k.a. RRM RBD or RNP domain) putative	RNA binding	2.05	2.3	8.72e-05
STMJL95	(CCoAMT)	Secondary metabolism	4.32	4.59	6.93e-06
STMEZ84	N-hydroxycinnamoyl-CoA:tyramine N-hydroxycinnamoyl transferase THT7-8	Secondary metabolism	3.39	2.86	4.89e-05
STMES07	Hydroxycinnamoyl transferase	Secondary metabolism	2.52	3.88	1.6e-05
STMJP52	Putative serine carboxypeptidase precursor (Fragment)	Signalling	3.05	3.79	1.78e-05
STMDB27	Similar to shaggy related protein kinase. Belongs to the CDC2/CDKX subfamily	Signalling	2.78	4.19	1.13e-05
STMGQ35	Protein kinase domain putative	Signalling	2.01	2.5	7.14e-05
STMHZ93	S-adenosyl-methionine-sterol-C-methyltransferase homolog (Fragment) (EC 2.1.1.41)	Sterol metabolism	1.88	3.03	4.09e-05
STMGP96	Polyphenol oxidase (EC 1.10.3.1)	Stress	3.33	5.23	2.98e-06
STMIN23	Heat shock transcription factor (clone hsfa) - maize (fragment)	Transcription regulation	3.24	3.23	3.3e-05
STMHA17	WRKY12	Transcription regulation	-2.25	3.95	1.49e-05
STMIP04	Hexose transporter	Transport	4	2.42	7.7e-05
STMDM91	H(+)-transporting ATPase (EC 3.6.1.35 EC 3.6.3.6)	Transport	3.04	4.52	7.55e-06
STMDF26	H(+)-transporting ATPase (EC 3.6.1.35 EC 3.6.3.6)	Transport	2.99	3.02	4.16e-05
STMEP30	Ammonium transporter 1 member 1 (LeAMT1;1)	Transport	2.72	3.41	2.73e-05
STMGH84	Amino acid transporter family protein low similarity to neuronal glutamine transporter	Transport	1.99	2.6	6.4e-05
STMIR22	Zinc transporter protein ZIP1	Transport	1.55	2.28	8.84e-05
STMEL91	(Vesicle transport v-SNARE protein VTI13)	Transport	-1.66	2.7	5.78e-05
STMIJ18	Lipocalin putative similar to temperature stress-induced lipocalin [Triticum aestivum]	Transport	-3.61	3.54	2.35e-05
STMEH55	FKSG84 homolog	Unknown	3.93	2.22	0.0001
STMEZ75	Putative membrane protein	Unknown	3.6	2.61	6.32e-05
STMHX02	Beta-Ig-H3 domain-containing protein / fasciclin domain-containing protein weak	Unknown	3.44	4.18	1.13e-05
STMIA72	Unknown protein {Arabidopsis thaliana;}	Unknown	3.32	3.04	4.07e-05
STMEA44	Arabinogalactan-protein precursor	Unknown	3.24	3.35	2.92e-05
STMEH74	Expressed protein	Unknown	3.24	3.23	3.32e-05
STMIC52	Hypothetical protein	Unknown	3.16	3.26	3.2e-05
STMHI68	Expressed protein	Unknown	2.88	3.85	1.66e-05
STMED94	MTN3-like protein - Arabidopsis thaliana {Arabidopsis thaliana;}	Unknown	2.82	2.85	4.93e-05
STMCB89	Expressed protein	Unknown	2.81	2.37	8.13e-05
STMIR45	Unknown {Glycine max;}	Unknown	2.75	2.86	4.88e-05
STMGA40	Expressed protein	Unknown	2.58	2.64	6.13e-05
STMGL51	Expressed protein	Unknown	2.4	2.65	6.11e-05
STMDD43	Allergen-like protein BRSn20	Unknown	2.33	2.31	8.59e-05
STMGX39	Expressed protein contains Pfam domain PF04884: Protein of unknown function DUF647	Unknown	2.23	3.52	2.41e-05
STMGO68	Expressed protein	Unknown	2.15	2.66	6.02e-05
STMCN13	Expressed protein	Unknown	1.84	2.38	8e-05
STMCS79	Expressed protein	Unknown	-1.75	2.34	8.39e-05
STMIU40	IRS-1(COS)	Unknown	-1.8	2.41	7.78e-05
STMDS28	B12D protein	Unknown	-2.11	2.31	8.58e-05
STMGR18	Expressed protein	Unknown	-2.45	2.67	5.94e-05
STMIG87	Expressed protein Requires functional assignment.	Unknown	-2.8	2.38	8.02e-05
STMCN32	Expressed protein	Unknown	-2.88	3.17	3.53e-05
STMCY58	Expressed protein	Unknown	-2.92	3.17	3.53e-05
Bintje at 12h of wounding
Potato EST clone	Putative function	GO slim	M-value	B-value	P-value
STMCR27	Chorismate synthase 1 chloroplast precursor	Amino acid metabolism	2.77	2.82	5.13e-05
STMHZ48	3-PhosPhoshikimate 1-carboxyvinyltransferase chloroplast precursor	Amino acid metabolism	2.32	2.86	4.92e-05
STMIO04	Chorismate mutase chloroplast (CM1) identical to chorismate mutase GB:Z26519	Amino acid metabolism	3.23	2.4	7.85e-05
STMCO76	Type-2 metallothionein	Binding	-2.79	3.93	1.55e-05
STMFB27	Metallothionein-like protein type 3 (MT-3)	Binding	-3.02	2.69	5.87e-05
STMEI51	Glycosyl transferase family 8 protein contains Pfam profile: PF01501 glycosyl	Carbohydrate metabolism	1.76	2.4	7.89e-05
STMDM48	Cyclin-dependent protein kinase p34cdc2	Cell division/proliferation/death	-1.66	2.22	9.45e-05
STMGR43	Hydroxyproline-rich glycoprotein family protein	Cell wall	-4.08	2.87	4.87e-05
STMGX29	N.plumbaginifolia extensin (ext) precursor	Cell wall	2.88	2.51	7.03e-05
STMIA95	N.plumbaginifolia extensin (ext) precursor	Cell wall	3.11	4.29	1.02e-05
STMIB25	Extensin (Fragment)	Cell wall	2.91	4.04	1.36e-05
STMIF12	Hydroxyproline-rich glycoprotein family protein contains proline-rich extensin domains	Cell wall	-2.47	3.29	3.13e-05
STMJJ23	Putative ripening-related protein	Cell wall	4.05	3.3	3.09e-05
STMJO62	Hydroxyproline-rich glycoprotein family protein contains proline-rich extensin domains	Cell wall	-2.18	3.91	1.58e-05
STMDJ71	34 kDa outer mitochondrial membrane protein porin	Cellular structures/cytoskeleton	2.16	2.88	4.83e-05
STMDJ95	34 kDa outer mitochondrial membrane protein porin	Cellular structures/cytoskeleton	1.84	2.78	5.31e-05
STMID86	Chloroplast small heat shock protein class I	Chaperone	-2.51	3.09	3.86e-05
STMIC76	Cytochrome P450	CYP450	3.07	2.84	5.04e-05
STMFB59	Class IV chitinase	Defence	4.52	2.54	7.54e-05
STMGC72	R1 protein precursor	Defence	-2.49	3.12	3.76e-05
STMGJ02	R1 protein precursor	Defence	-2.3	3.31	3.08e-05
STMIJ29	Protease inhibitor/seed storage/LTP family putative	Defence	-1.88	2.76	5.43e-05
STMIT83	Avr9/Cf-9 rapidly elicited protein 180	Defence	2.78	4.02	1.39e-05
STMIU61	Proteinase inhibitor I (Fragment)	Defence	-3.87	4.03	1.38e-05
STMJI01	protease inhibitor/seed storage/lipid transfer protein (LTP) family protein contains	Defence	3.63	3.19	3.47e-05
STMGG75	Early flowering 4	Development	-3.27	3.67	2.07e-05
STMDP77	Ter binding protein	DNA binding	2.02	2.53	6.92e-05
STMGP77	41 kD chloroplast nucleoid DNA binding protein (CND41)	DNA binding	3.76	4.49	8e-06
STMID35	TAF-3	DNA binding	-2.32	2.22	9.44e-05
STMIM52	G/HBF-1	DNA binding	-2.06	3.12	3.73e-05
STMEP41	NADH dehydrogenase subunit 4	Electron transport chain	2.8	3.82	1.75e-05
STMEZ52	NADH dehydrogenase subunit 4	Electron transport chain	3.11	4.03	1.37e-05
STMCP73	enoyl-CoA hydratase/isomerase family protein similar to CHY1 [gi:8572760]; contains	Enzyme activity	-1.83	2.76	5.45e-05
STMDT60	Magnesium dependent soluble inorganic pyrophosphatase (EC 3.6.1.1)	Enzyme activity	-1.65	2.22	9.38e-05
STMGN54	amidase putative	Enzyme activity	-3.6	2.59	6.46e-05
STMIL86	6-Phosphogluconate dehydrogenase family protein contains Pfam profiles: PF00393	Enzyme activity	2.1	2.56	6.68e-05
STMIP27	Dihydrolipoamide dehydrogenase (EC 1.8.1.4)	Enzyme activity	2.24	3.13	3.7e-05
STMCS65	Lipid transfer protein 2	Lipid metabolism/transport	-2.5	2.59	6.46e-05
STMGI86	Phosphoinositide-specific phospholipase C (EC 3.1.4.11 EC 3.1.4.-)	Lipid metabolism/transport	-2.73	4.23	1.09e-05
STMEG88	transducin family protein / WD-40 repeat family protein similar to signal transducer	Nucleotide binding/hydrolysis	1.98	2.66	6.01e-05
STMGQ52	sulfite oxidase putative similar to sulfite oxidase GB:3212610 SP|P07850	Oxidoreductases	-2.89	4.24	1.08e-05
STMCM49	Photosystem II 10 kDa polypeptide chloroplast precursor	Photosynthesis	-2.19	2.25	9.16e-05
STMGC36	probable cullin protein - tomato {Lycopersicon esculentum;}	Protein degradation	2.78	2.19	9.74e-05
STMHR75	F-box family protein contains similarity to F-box protein FBX3 GI:6103643 from	Protein degradation	-2.37	3.75	1.88e-05
STMJD82	Ubiquitin extension protein	Protein degradation	-2.94	3.93	1.55e-05
STMIY87	U-box domain-containing protein low similarity to immediate-early fungal elicitor	Protein synthesis	2.68	4.82	5.34e-06
STMEH14	Ribosomal protein S5	Ribosome structure	2.08	3.2	3.46e-05
STMDZ05	RNA recognition motif. (a.k.a. RRM RBD or RNP domain) putative	RNA binding	2.02	2.22	9.45e-05
STMGO76	poly (A) polymerase family protein similar to SP|Q9BWT3 Poly(A) polymerase gamma	RNA metabolism	-2.74	2.22	9.38e-05
STMCN71	4-coumarate:coenzyme A ligase (EC 6.2.1.12 EC 6.2.1.12)	Secondary metabolism	2.69	2.3	8.66e-05
STMES07	Hydroxycinnamoyl transferase	Secondary metabolism	2.62	4.08	1.3e-05
STMEZ84	N-hydroxycinnamoyl-CoA:tyramine N-hydroxycinnamoyl transferase THT7-8	Secondary metabolism	3.1	2.41	7.75e-05
STMGP82	Caffeoyl-CoA O-methyltransferase (Trans-caffeoyl-CoA 3-O-methyltransferase) (CCoAMT)	Secondary metabolism	1.95	2.55	6.77e-05
STMIL92	P-coumaroyl shikimate 3'-hydroxylase isoform 2	Secondary metabolism	2.73	2.58	6.56e-05
STMJL95	(CCoAMT)	Secondary metabolism	4	4.27	1.04e-05
STMDB27	Similar to shaggy related protein kinase. Belongs to the CDC2/CDKX subfamily	Signalling	3.03	4.58	7.17e-06
STMGQ35	Protein kinase domain putative	Signalling	2.5	3.56	2.33e-05
STMHV82	inositol 1 3 4-trisphosphate 5/6-kinase family protein contains Pfam profile PF05770:	Signalling	-2.31	2.18	9.83e-05
STMJF30	receptor-like protein kinase 5 (RLK5) identical to receptor-like protein kinase 5	Signalling	2.14	2.3	8.65e-05
STMJP52	Putative serine carboxypeptidase precursor (Fragment)	Signalling	2.77	3.34	2.97e-05
STMHZ93	S-adenosyl-methionine-sterol-C-methyltransferase homolog (Fragment) (EC 2.1.1.41)	Sterol metabolism	2.17	3.74	1.92e-05
STMGP96	Polyphenol oxidase (EC 1.10.3.1)	Stress	3.69	5.64	1.72e-06
STMHA17	WRKY12	Transcription regulation	-2.46	4.37	9.28e-06
STMIN23	heat shock transcription factor (clone hsfa) - maize (fragment)	Transcription regulation	2.64	2.21	9.51e-05
STMDF26	H(+)-transporting ATPase (EC 3.6.1.35 EC 3.6.3.6)	Transport	2.53	2.18	9.85e-05
STMDM91	H(+)-transporting ATPase (EC 3.6.1.35 EC 3.6.3.6)	Transport	2.39	3.43	2.68e-05
STMEL91	(Vesicle transport v-SNARE protein VTI13)	Transport	-2.03	3.67	2.06e-05
STMEP30	Ammonium transporter 1 member 1 (LeAMT1;1)	Transport	2.17	2.29	8.8e-05
STMGF92	CMP-sialic acid transporter-like protein	Transport	-2.91	3.19	3.49e-05
STMIR22	Zinc transporter protein ZIP1	Transport	1.83	3.12	3.76e-05
STMJH54	MATE efflux family protein contains Pfam profile PF01554: Uncharacterized membrane	Transport	-2.17	3.71	1.97e-05
STMCN32	Expressed protein	Unknown	-2.78	3	4.23e-05
STMCY58	Expressed protein	Unknown	-2.98	3.27	3.18e-05
STMDI91	Cotton fiber expressed protein 2	Unknown	2.18	2.34	8.36e-05
STMEA44	Arabinogalactan-protein precursor	Unknown	3.43	3.62	2.19e-05
STMED94	MTN3-like protein - Arabidopsis thaliana {Arabidopsis thaliana;}	Unknown	2.76	2.76	5.44e-05
STMEH17	OSJNBa0070O11.2 protein	Unknown	1.65	2.36	8.18e-05
STMEH39	Unknown protein {Lactococcus lactis subsp. lactis Il1403;}	Unknown	-2.25	2.17	9.89e-05
STMEH74	Expressed protein	Unknown	2.77	2.46	7.38e-05
STMGF93	CLIP-associating protein (CLASP) -related similar to CLIP-associating protein CLASP2	Unknown	3.95	2.45	8.32e-05
STMGL22	Kelch motif putative	Unknown	-2	2.9	4.71e-05
STMGL51	Expressed protein	Unknown	2.3	2.43	7.62e-05
STMGO68	Expressed protein	Unknown	2.28	2.94	4.52e-05
STMGR18	Expressed protein	Unknown	-2.81	3.34	2.95e-05
STMHI68	Expressed protein	Unknown	2.61	3.39	2.8e-05
STMHR90	Expressed protein similar to gi2344899|AC002388	Unknown	-1.63	2.43	7.66e-05
STMHV04	Expressed protein similar to hypothetical protein GB:CAB80707 GI:7268598 from	Unknown	-2.21	2.61	6.37e-05
STMHX02	Beta-Ig-H3 domain-containing protein / fasciclin domain-containing protein weak	Unknown	3.51	4.29	1.02e-05
STMIC52	Hypothetical protein	Unknown	3	3.01	4.21e-05
STMIG87	Expressed protein Requires functional assignment.	Unknown	-2.85	2.47	7.31e-05
STMIR45	Unknown {Glycine max;}	Unknown	2.57	2.53	6.93e-05
STMIV89	Expressed protein	Unknown	1.9	2.54	6.79e-05
STMJE80	BAC19.15	Unknown	-2.39	2.23	9.28e-05
STMJO78	Hypothetical protein zgc:64175	Unknown	-1.72	2.42	7.73e-05
Bintje at 24h of wounding
Potato EST clone	Putative function	GO slim	M-value	B-value	P-value
STMCP52	Ornithine decarboxylase (EC 4.1.1.17)	Amino acid metabolism	2.12	2.43	7.55e-05
STMHZ48	3-Phosphoshikimate 1-carboxyvinyltransferase chloroplast precursor	Amino acid metabolism	2.27	2.74	5.44e-05
STMCO76	Type-2 metallothionein	Binding	-2.22	2.8	5.12e-05
STMGR43	Hydroxyproline-rich glycoprotein family protein	Cell wall	-4.19	2.97	4.25e-05
STMGX29	N.plumbaginifolia extensin (ext) precursor	Cell wall	3.18	2.99	4.17e-05
STMIA95	N.plumbaginifolia extensin (ext) precursor	Cell wall	3.1	4.18	1.02e-05
STMIB25	Extensin (Fragment)	Cell wall	3.24	4.4	7.79e-06
STMIF12	Hydroxyproline-rich glycoprotein family protein contains proline-rich extensin domains	Cell wall	-2.4	3.11	3.62e-05
STMIH19	Extensin	Cell wall	3.17	2.98	4.21e-05
STMIK90	Extensin class 1 protein precursor	Cell wall	2.17	2.18	9.86e-05
STMJO62	Hydroxyproline-rich glycoprotein family protein contains proline-rich extensin domains	Cell wall	-1.85	3.07	3.8e-05
STMID86	Chloroplast small heat shock protein class I	Chaperone	-2.19	2.4	7.83e-05
STMIC76	Cytochrome P450	CYP450	2.81	2.38	8e-05
STMGC72	R1 protein precursor	Defence	-2.18	2.44	7.46e-05
STMIT83	Avr9/Cf-9 rapidly elicited protein 180	Defence	2.05	2.54	6.73e-05
STMJI01	Protease inhibitor/seed storage/lipid transfer protein (LTP) family protein contains	Defence	3.53	3.02	4.03e-05
STMGG75	Early flowering 4	Development	-2.56	2.45	7.42e-05
STMGP77	41 kD chloroplast nucleoid DNA binding protein (CND41)	DNA binding	2.87	3.2	3.28e-05
STMCG12	ATP:citrate lyase	Enzyme activity	3.28	2.5	7.02e-05
STMIL86	6-phosphogluconate dehydrogenase family protein contains Pfam profiles: PF00393	Enzyme activity	2.33	3.05	3.88e-05
STMIP27	Dihydrolipoamide dehydrogenase (EC 1.8.1.4)	Enzyme activity	2.05	2.66	5.95e-05
STMCM11	Acetyl-CoA C-acyltransferase putative / 3-ketoacyl-CoA thiolase putative similar to	Fatty acid metabolism	1.74	2.48	7.17e-05
STMGI86	Phosphoinositide-specific phospholipase C (EC 3.1.4.11 EC 3.1.4.-)	Lipid metabolism/transport	-2.37	3.51	2.31e-05
STMEG88	Transducin family protein / WD-40 repeat family protein similar to signal transducer	Nucleotide binding/hydrolysis	1.83	2.27	8.95e-05
STMFB48	Peroxidase precursor (EC 1.11.1.7)	Oxidoreductases	4.81	2.57	6.56e-05
STMGQ52	Sulfite oxidase putative similar to sulfite oxidase GB:3212610 SP|P07850	Oxidoreductases	-2.02	2.49	7.09e-05
STMHX84	Peroxidase prx14 precursor (EC 1.11.1.7)	Oxidoreductases	3.18	3.62	2.03e-05
STMIJ92	Peroxidase prx14 precursor (EC 1.11.1.7)	Oxidoreductases	2.67	3.06	3.85e-05
STMIP12	Peroxidase	Oxidoreductases	3.84	2.99	4.16e-05
STMJI61	Peroxidase prx14 precursor (EC 1.11.1.7)	Oxidoreductases	2.83	2.6	6.34e-05
STMEK20	Similar to F12A21.16	Protein degradation	2.2	2.77	5.27e-05
STMGC36	probable cullin protein - tomato {Lycopersicon esculentum;}	Protein degradation	2.77	2.18	9.81e-05
STMHR75	F-box family protein contains similarity to F-box protein FBX3 GI:6103643 from	Protein degradation	-2.07	3.07	3.81e-05
STMIY87	U-box domain-containing protein low similarity to immediate-early fungal elicitor	Protein synthesis	2.09	3.63	2.01e-05
STMES07	Hydroxycinnamoyl transferase	Secondary metabolism	2.03	2.84	4.87e-05
STMGP82	Caffeoyl-CoA O-methyltransferase (Trans-caffeoyl-CoA 3-O-methyltransferase) (CCoAMT)	Secondary metabolism	2.42	3.55	2.21e-05
STMGQ39	Phenylalanine ammonia-lyase (Fragment) (EC 4.3.1.5)	Secondary metabolism	2.53	2.42	7.69e-05
STMIL92	P-coumaroyl shikimate 3'-hydroxylase isoform 2	Secondary metabolism	2.71	2.52	6.85e-05
STMJL95	(CCoAMT)	Secondary metabolism	4.38	4.54	6.44e-06
STMDB27	Similar to shaggy related protein kinase. Belongs to the CDC2/CDKX subfamily	Signalling	2.66	3.91	1.44e-05
STMIU01	photoassimilate-responsive protein precursor (clone PAR-1a) - common tobacco	Signalling	2.99	2.39	7.87e-05
STMJP52	Putative serine carboxypeptidase precursor (Fragment)	Signalling	2.94	3.56	2.17e-05
STMHZ93	S-adenosyl-methionine-sterol-C-methyltransferase homolog (Fragment) (EC 2.1.1.41)	Sterol metabolism	2.18	3.68	1.9e-05
STMBB02	potato GST1	Stress	2.39	2.38	8.01e-05
STMCR71	Dehydration-induced protein RD22-like protein	Stress	-3.17	2.48	7.21e-05
STMGP96	Polyphenol oxidase (EC 1.10.3.1)	Stress	2.88	4.54	6.38e-06
STMHA17	WRKY12	Transcription regulation	-1.82	2.92	4.48e-05
STMEL91	(Vesicle transport v-SNARE protein VTI13)	Transport	-1.94	3.42	2.55e-05
STMFB87	LEDI-5c protein	Transport	3.27	2.41	7.76e-05
STMGF92	CMP-sialic acid transporter-like protein	Transport	-3.17	3.53	2.25e-05
STMJH54	MATE efflux family protein contains Pfam profile PF01554: Uncharacterized membrane	Transport	-1.64	2.33	8.4e-05
STMEA44	Arabinogalactan-protein precursor	Unknown	3.12	3.13	3.57e-05
STMEH39	UNKNOWN PROTEIN {Lactococcus lactis subsp. lactis Il1403;}	Unknown	-2.27	2.22	9.45e-05
STMEH55	FKSG84 homolog	Unknown	4.09	2.32	9.04e-05
STMGG72	fibroblast activation protein {Mus musculus;}	Unknown	-1.83	2.27	8.96e-05
STMGL51	Expressed protein	Unknown	2.39	2.62	6.22e-05
STMGO68	Expressed protein	Unknown	2.45	3.25	3.12e-05
STMGR18	Expressed protein	Unknown	-2.66	3.05	3.88e-05
STMHI68	Expressed protein	Unknown	2.84	3.72	1.8e-05
STMHW35	Expressed protein	Unknown	2.82	3.22	3.21e-05
STMHX02	Beta-Ig-H3 domain-containing protein / fasciclin domain-containing protein weak	Unknown	2.39	2.42	7.67e-05
STMIC03	Expressed protein	Unknown	2.47	2.38	7.94e-05
STMIR45	Unknown {Glycine max;}	Unknown	2.44	2.26	9.01e-05

## Sheet: Table S2
Table S2. Significantly regulated genes as determined by microarray analysis of potato cv. Bintje tubers at 24 h, 48 h, and 96 h, following a light exposure treatment. Differentially expressed genes were defined using B-statistics with a p-value threshold of p < 0.0001
Potato EST clone: Clones identified in TIGR Solanaceae Gene Expression Database
Putative function: Function assigned in TIGR Solanaceae Gene Expression Database
GO: Annotated process
M-value: Average expression (log2) in biological duplicates
B-value: B-statistic value
P-value: B-statistic probability
Bintje at 24h of light exposure
Potato EST clone	Putative function	GO slim	M-value	B-value	P-value
STMCR63	Serine hydroxymethyltransferase mitochondrial precursor (Serine methylase)	Amino acid metabolism	4.13	4.35	9.42e-06
STMIU54	SOUL heme-binding family protein weak similarity to SOUL protein [Mus musculus] GI:	Binding	3.13	4.58	7.38e-06
STMEG64	calcineurin B-like protein 3 (CBL3) identical to calcineurin B-like protein 3	Calcium homeostasis/signalling	1.08	2.59	5.68e-05
STMHA39	glycine-rich protein predicted protein Arabidopsis thaliana	Cell wall	-2.18	4.92	5.08e-06
STMID60	Xyloglucan endotransglucosylase-hydrolase XTH6	Cell wall	1.91	3.06	3.57e-05
STMGO75	Putative microtubial binding protein	Cellular structures/cytoskeleton	-3.08	3.19	3.13e-05
STMHP21	formin homology 2 domain-containing protein / FH2 domain-containing protein contains	Cellular structures/cytoskeleton	3.11	2.97	3.88e-05
STMCG40	trigger factor type chaperone family protein contains Pfam profiles PF05697: Bacterial	Chaperone	-1.53	3.92	1.48e-05
STMCM44	Chaperonin-60 beta subunit precursor	Chaperone	1.26	2.04	9.65e-05
STMGB21	chaperonin putative similar to SWISS-PROT:P78371- T-complex protein 1 beta subunit	Chaperone	1.54	4.99	4.69e-06
STMGQ82	Chloroplast small heat shock protein class I	Chaperone	2.35	2.39	6.86e-05
STMHK25	Chloroplast small heat shock protein class I	Chaperone	2.84	2.06	9.45e-05
STMHQ38	Chloroplast small heat shock protein class I	Chaperone	4.09	7.88	9.93e-08
STMID83	Chloroplast small heat shock protein class I	Chaperone	2.59	3.6	2.07e-05
STMID86	Chloroplast small heat shock protein class I	Chaperone	3.03	3.01	3.73e-05
STMIU61	Proteinase inhibitor I (Fragment)	Defence	-2.6	6.74	5.58e-07
STMIW18	Aspartic proteinase 2	Defence	1.51	3.6	2.06e-05
STMCA87	Protein 1	DNA binding	-1.46	3.93	1.46e-05
STMCB91	UV-damaged DNA binding protein 1	DNA binding	1.45	4.36	9.33e-06
STMCJ10	Putative VIP2 protein	DNA binding	2.3	2.53	6.02e-05
STMHU96	WERBP-1 protein	DNA binding	3.17	2.72	4.99e-05
STMGM68	NADH-ubiquinone oxidoreductase-related contains weak similarity to NADH-ubiquinone	Electron transport chain	-2.3	2.2	8.25e-05
STMIY72	UDP-glucoronosyl/UDP-glucosyl transferase family protein contains Pfam profile:	Enzyme activity	-1.99	3.83	1.62e-05
STMDQ43	Glyceraldehyde-3-phosphate dehydrogenase cytosolic	Glycolysis	1.47	2.04	9.64e-05
STMGM34	Geranylgeranyl pyrophosphate synthetase chloroplast precursor (GGPP synthetase) (GGPS)	Isoprenoid metabolism	-1.5	4.09	1.24e-05
STMEC02	Mature anther-specific protein LAT61	Molecular function	3.31	4.18	1.12e-05
STMHQ48	transducin family protein / WD-40 repeat family protein beta-transducin	Nucleotide binding/hydrolysis	-2.3	4.62	7.02e-06
STMHO62	null	null	-1.4	2.76	4.79e-05
STMCB78	expressed protein similar to GI:4406788 GI:6063544 GI:2827651 GI:10764853 from	Oxidoreductases	1.42	3.43	2.46e-05
STMEY48	oxidoreductase	Oxidoreductases	1.14	2.96	3.93e-05
STMHO37	short-chain dehydrogenase/reductase (SDR) family protein similar to carbonyl reductase	Oxidoreductases	1.35	2.37	7e-05
STMHQ72	NADPH thioredoxin reductase	Oxidoreductases	-1.53	3.07	3.54e-05
STMHV03	Suberization-associated anionic peroxidase 2 precursor (TMP2)	Oxidoreductases	2.32	5.11	4.07e-06
STMBB06	potato cab	Photosynthesis	4.42	3.93	1.46e-05
STMCB56	Ribulose bisphosphate carboxylase small chain 1 chloroplast precursor	Photosynthesis	2.21	3.7	1.86e-05
STMCD24	Photosystem II 22 kDa protein chloroplast precursor (CP22)	Photosynthesis	1.26	3.02	3.68e-05
STMCG28	Ribulose bisphosphate carboxylase small chain 1 chloroplast precursor	Photosynthesis	2.31	2.77	4.72e-05
STMCH07	Plastocyanin chloroplast precursor	Photosynthesis	3.17	2.85	4.4e-05
STMCJ04	Chlorophyll a/b binding protein	Photosynthesis	3.38	3.03	3.67e-05
STMCJ24	Ribulose bisphosphate carboxylase small chain 1 chloroplast precursor	Photosynthesis	2.26	3.03	3.67e-05
STMCK76	Chlorophyll a/b-binding protein (cab-11)	Photosynthesis	2.78	2.7	5.07e-05
STMCN12	Chlorophyll a/b-binding protein (cab-11)	Photosynthesis	2.78	2.57	5.79e-05
STMCQ63	Ribulose bisphosphate carboxylase small chain 1 chloroplast precursor	Photosynthesis	2.48	3.37	2.61e-05
STMCS27	Plastocyanin chloroplast precursor	Photosynthesis	3.76	3.88	1.54e-05
STMCS92	Photosystem II reaction centre W protein PsbW putative	Photosynthesis	1.18	2.15	8.72e-05
STMCY88	Chlorophyll a-b binding protein 1B chloroplast precursor (LHCII type I CAB-1B) (LHCP)	Photosynthesis	4.08	3.49	2.31e-05
STMDB81	Photosystem II reaction centre W protein PsbW putative	Photosynthesis	1.15	2.99	3.8e-05
STMDC52	chlorophyll a/b-binding protein 22L precursor - petunia	Photosynthesis	4.11	4.18	1.13e-05
STMET72	Ribulose bisphosphate carboxylase small chain 1 chloroplast precursor	Photosynthesis	2.15	2.24	7.99e-05
STMFB24	Ribulose bisphosphate carboxylase small chain 1 chloroplast precursor	Photosynthesis	2.41	2.95	3.96e-05
STMIX78	Photosystem II 22 kDa protein chloroplast precursor (CP22)	Photosynthesis	1.5	3.78	1.72e-05
STMIX84	Ribulose bisphosphate carboxylase small chain 1 chloroplast precursor	Photosynthesis	1.53	3.66	1.93e-05
STMIY09	photosystem I reaction center subunit PSI-N chloroplast putative / PSI-N putative	Photosynthesis	2.89	2.41	6.72e-05
STMIY49	Ribulose bisphosphate carboxylase small chain 1 chloroplast precursor	Photosynthesis	2.07	3.41	2.5e-05
STMIY69	chlorophyll a/b-binding protein Cab-3C {Lycopersicon esculentum;}	Photosynthesis	3.54	4.09	1.24e-05
STMHL92	Putative synaptobrevin-like protein	Protein binding	2.69	4.78	5.9e-06
STMHP72	BAG domain putative	Protein binding	2.63	4.39	9.05e-06
STMCG02	OTU-like cysteine protease putative	Protein degradation	1.92	5.55	2.48e-06
STMGB32	putative E2 ubiquitin-conjugating enzyme UBC7 {Arabidopsis thaliana;}	Protein degradation	-1.15	2.68	5.19e-05
STMGL58	OTU-like cysteine protease putative	Protein degradation	1.71	4.8	5.79e-06
STMIW06	aspartyl protease family protein contains Pfam PF00026: Eukaryotic aspartyl protease	Protein degradation	2.49	4.66	6.74e-06
STMCR22	Cyclophilin (EC 5.2.1.8)	Protein structure	1.12	2.75	4.85e-05
STMEW81	60s acidic ribosomal protein	Ribosome structure	2.5	4.27	1.03e-05
STMHU87	16S rRNA processing protein RimM family contains weak similarity to Swiss-Prot:O74933	Ribosome structure	4.48	7.88	9.96e-08
STMCL18	DEAD box RNA helicase putative similar to RNA helicases GI:3775995 GI:3775987 from	RNA structure	1.49	3.43	2.46e-05
STMCD25	Flavonol 3-O-glucosyltransferase (UDP-glucose flavonoid 3-O-glucosyltransferase)	Secondary metabolism	2.83	3.61	2.03e-05
STMCF20	Anthocyanidin 3-O-glucosyltransferase	Secondary metabolism	2.61	3.82	1.64e-05
STMCL27	Flavonol 3-O-glucosyltransferase (UDP-glucose flavonoid 3-O-glucosyltransferase)	Secondary metabolism	3.45	3.03	3.66e-05
STMDB35	Flavanone 3 beta-hydroxylase (EC 1.14.11.9)	Secondary metabolism	3.62	3.76	1.75e-05
STMJO16	GIGANTEA {Arabidopsis thaliana;}	Signalling	2.3	2.08	9.33e-05
STMCA90	senescence/dehydration-associated protein-related similar to senescence-associated	stress	-1.42	2.97	3.88e-05
STMDS04	heat shock protein-related strong similarity to heat-shock protein [Secale cereale] GI:	Stress	1.4	2.9	4.16e-05
STMHH09	Divinyl ether synthase	Stress	-1.98	3.67	1.92e-05
STMHK18	Nthsp18p	Stress	1.65	3.15	3.24e-05
STMHK68	heat shock protein 70 family protein / HSP70 family protein similar to SP|P22953 Heat	Stress	2.23	4.57	7.15e-06
STMHO80	Hsp20.0 protein	Stress	3.82	2.06	9.49e-05
STMHR11	dnaK-type molecular chaperone Nthsp70 - common tobacco (fragment)	Stress	3.86	8.58	2.59e-08
STMHS08	Heat shock protein 83	Stress	1.81	4.9	5.17e-06
STMIC42	Early light inducible protein	Stress	4.76	6.62	6.48e-07
STMIQ26	Late embryogenesis (Lea)-like protein	Stress	-1.22	2.22	8.11e-05
STMIX48	Early light inducible protein	Stress	5.49	6.83	4.91e-07
STMJN57	Heat shock protein 70 (Fragment)	Stress	1.75	2.67	5.23e-05
STMJO29	25 kDa protein dehydrin	Stress	1.84	2.07	9.42e-05
STMJO47	Early light inducible protein	Stress	4.65	6.28	1.02e-06
STMHA17	WRKY12	Transcription regulation	-1.8	2.59	5.67e-05
STMJM02	Myb-related transcription factor-like protein	Transcription regulation	1.86	4.43	8.64e-06
STMEK32	Acyl carrier protein	Transport	1.3	2.09	9.22e-05
STMIP13	Mitochondrial phosphate translocator	Transport	-1.99	2.48	6.29e-05
STMIQ60	MATE efflux family protein similar to ripening regulated protein DDTFR18	Transport	3.34	2.35	7.15e-05
STMCC62	expressed protein	Unknown	1.95	2.69	5.13e-05
STMCM18	expressed protein	Unknown	1.31	2.86	4.34e-05
STMCN51	Hypothetical protein precursor	Unknown	2.18	2.04	9.7e-05
STMCS66	Hypothetical protein precursor	Unknown	1.89	4.23	1.07e-05
STMCX02	hypothetical protein	Unknown	-1.38	3.54	2.2e-05
STMCY01	expressed protein	Unknown	1.52	2.72	4.99e-05
STMDT69	Hypothetical protein 90C4.240	Unknown	1.5	3.12	3.33e-05
STMEF80	Similar to GAMM1 protein	Unknown	1.16	2.27	7.73e-05
STMEG78	expressed protein	Unknown	2.11	2.74	4.86e-05
STMEL19	Gb|AAF51525.1 (AT5g67220/K21H1_18)	Unknown	2.14	3.34	2.68e-05
STMFA06	hypothetical protein	Unknown	-2.09	5.03	4.45e-06
STMGC13	GM01935p (Fragment)	Unknown	-1.23	2.81	4.54e-05
STMGP14	expressed protein similar to Hypothetical 72.2 kDa protein in RPS27A-GPM1 intergenic	Unknown	-1.82	2.56	5.85e-05
STMHE32	expressed protein	Unknown	-1.14	2.66	5.26e-05
STMHH47	membrane protein putative contains 7 transmembrane domains; similar to inhibitor of	Unknown	-1.98	4.63	6.99e-06
STMHO27	expressed protein	Unknown	-1.89	3.46	2.38e-05
STMHP08	Polyprotein	Unknown	-2.18	3.26	2.91e-05
STMHP61	expressed protein similar to hypothetical protein GB:CAB80707 GI:7268598 from	Unknown	1.96	5	4.62e-06
STMHQ95	Hypothetical protein	Unknown	1.12	2.62	5.49e-05
STMHT14	F9F8.20 protein	Unknown	-1.24	2.53	6.02e-05
STMHV16	expressed protein	Unknown	1.81	2.68	5.17e-05
STMIJ76	CG9587-PA	Unknown	3.03	4.52	7.8e-06
STMIW60	T12H1.31 protein	Unknown	1.43	2.64	5.4e-05
STMJF03	Hypothetical protein	Unknown	-1.53	2.06	9.48e-05
STMJP16	expressed protein	Unknown	-1.17	2.62	5.51e-05
Bintje at 48h of light exposure
Potato EST clone	Putative function	GO slim	M-value	B-value	P-value
STMCR63	Serine hydroxymethyltransferase mitochondrial precursor (Serine methylase)	Amino acid metabolism	4.38	4.68	6.54e-06
STMDZ56	Pyrophosphate--fructose 6-phosphate 1-phosphotransferase alpha subunit (PFP)	Carbohydrate metabolism	1.21	2.04	9.75e-05
STMHA39	glycine-rich protein predicted protein Arabidopsis thaliana	Cell wall	-1.5	2.75	4.83e-05
STMID60	Xyloglucan endotransglucosylase-hydrolase XTH6	Cell wall	1.88	2.96	3.92e-05
STMDI74	Alpha-tubulin	Cellular structures/cytoskeleton	2.11	2.72	5e-05
STMGO75	Putative microtubial binding protein	Cellular structures/cytoskeleton	-2.94	2.91	4.13e-05
STMHP21	formin homology 2 domain-containing protein / FH2 domain-containing protein contains	Cellular structures/cytoskeleton	3.15	3.04	3.63e-05
STMCM44	Chaperonin-60 beta subunit precursor	Chaperone	1.45	2.89	4.24e-05
STMGB21	chaperonin putative similar to SWISS-PROT:P78371- T-complex protein 1 beta subunit	Chaperone	1.86	5.94	1.52e-06
STMHQ38	Chloroplast small heat shock protein class I	Chaperone	2.74	6.13	1.19e-06
STMIU61	Proteinase inhibitor I (Fragment)	Defence	-1.8	4.88	5.27e-06
STMCB91	UV-damaged DNA binding protein 1	DNA binding	1.05	2.45	6.49e-05
STMCJ10	Putative VIP2 protein	DNA binding	2.68	3.44	2.42e-05
STMEF57	aminoacylase putative / N-acyl-L-amino-acid amidohydrolase putative similar to	Enzyme activity	1.75	3.89	1.52e-05
STMGA59	JD1	Enzyme activity	1.29	3.17	3.17e-05
STMIB73	4-alpha-glucanotransferase (EC 2.4.1.25)	Enzyme activity	1.22	3.28	2.84e-05
STMIY72	UDP-glucoronosyl/UDP-glucosyl transferase family protein contains Pfam profile:	Enzyme activity	-1.65	2.73	4.92e-05
STMJF86	UDP-glucoronosyl/UDP-glucosyl transferase family protein contains Pfam profile:	Enzyme activity	1.89	3.57	2.12e-05
STMCK79	Omega-6 fatty acid desaturase chloroplast precursor	Fatty acid metabolism	1.26	2.74	4.91e-05
STMCP14	Glyceraldehyde-3-phosphate dehydrogenase A chloroplast precursor	Glycolysis	1.66	2.28	7.67e-05
STMCQ96	Phosphoglycerate kinase (EC 2.7.2.3)	Glycolysis	1.61	3.03	3.68e-05
STMCI86	S-adenosylmethionine synthetase 1 (Methionine adenosyltransferase 1) (AdoMet synthetase 1)	Hormone metabolism/signalling	2.2	3.83	1.62e-05
STMCJ60	S-adenosylmethionine synthetase 1 (Methionine adenosyltransferase 1) (AdoMet synthetase 1)	Hormone metabolism/signalling	2.09	3.97	1.4e-05
STMCQ94	S-adenosylmethionine synthetase 1 (Methionine adenosyltransferase 1) (AdoMet synthetase 1)	Hormone metabolism/signalling	1.41	3.9	1.5e-05
STMIW93	Putative auxin-amidohydrolase precursor	Hormone metabolism/signalling	1.55	4	1.35e-05
STMDD81	GTP-binding protein F23K16.150 - Arabidopsis thaliana	Nucleotide binding/hydrolysis	1.63	2.53	6.03e-05
STMHQ48	transducin family protein / WD-40 repeat family protein beta-transducin	Nucleotide binding/hydrolysis	-2	3.81	1.66e-05
STMIQ36	null	null	-1.24	2.82	4.5e-05
STMCB78	expressed protein similar to GI:4406788 GI:6063544 GI:2827651 GI:10764853 from	Oxidoreductases	1.14	2.12	9e-05
STMHV03	Suberization-associated anionic peroxidase 2 precursor (TMP2)	Oxidoreductases	1.37	2.06	9.5e-05
STMBB06	potato cab	Photosynthesis	4.34	3.84	1.61e-05
STMCB56	Ribulose bisphosphate carboxylase small chain 1 chloroplast precursor	Photosynthesis	2.95	5.31	3.21e-06
STMCC66	Type I (26 kD) CP29 polypeptide	Photosynthesis	2.69	2.35	7.22e-05
STMCD24	Photosystem II 22 kDa protein chloroplast precursor (CP22)	Photosynthesis	1.44	3.81	1.66e-05
STMCG28	Ribulose bisphosphate carboxylase small chain 1 chloroplast precursor	Photosynthesis	2.89	4.09	1.23e-05
STMCG51	Ribulose bisphosphate carboxylase small chain 2A chloroplast precursor	Photosynthesis	1.54	2.08	9.36e-05
STMCJ04	Chlorophyll a/b binding protein	Photosynthesis	3.72	3.59	2.07e-05
STMCJ09	Chlorophyll a/b-binding protein (cab-11)	Photosynthesis	3.1	2.09	9.25e-05
STMCJ24	Ribulose bisphosphate carboxylase small chain 1 chloroplast precursor	Photosynthesis	3.08	4.81	5.66e-06
STMCK76	Chlorophyll a/b-binding protein (cab-11)	Photosynthesis	2.96	3.08	3.47e-05
STMCN09	Chlorophyll a-b binding protein 13 chloroplast precursor (LHCII type III CAB-13)	Photosynthesis	2.62	3.4	2.51e-05
STMCN12	Chlorophyll a/b-binding protein (cab-11)	Photosynthesis	3.09	3.2	3.09e-05
STMCQ63	Ribulose bisphosphate carboxylase small chain 1 chloroplast precursor	Photosynthesis	3.22	4.85	5.45e-06
STMCS27	Plastocyanin chloroplast precursor	Photosynthesis	3.22	2.97	3.9e-05
STMCY82	Chlorophyll a-b binding protein 13 chloroplast precursor (LHCII type III CAB-13)	Photosynthesis	2.19	2.93	4.07e-05
STMCY88	Chlorophyll a-b binding protein 1B chloroplast precursor (LHCII type I CAB-1B) (LHCP)	Photosynthesis	4.28	3.76	1.74e-05
STMDC52	chlorophyll a/b-binding protein 22L precursor - petunia	Photosynthesis	4.32	4.46	8.31e-06
STMET72	Ribulose bisphosphate carboxylase small chain 1 chloroplast precursor	Photosynthesis	2.86	3.94	1.45e-05
STMFB24	Ribulose bisphosphate carboxylase small chain 1 chloroplast precursor	Photosynthesis	3.33	4.82	5.58e-06
STMIX78	Photosystem II 22 kDa protein chloroplast precursor (CP22)	Photosynthesis	1.61	4.2	1.1e-05
STMIX84	Ribulose bisphosphate carboxylase small chain 1 chloroplast precursor	Photosynthesis	2.02	5.23	3.55e-06
STMIY04	Ribulose bisphosphate carboxylase small chain 1 chloroplast precursor	Photosynthesis	1.93	2.82	4.53e-05
STMIY09	photosystem I reaction center subunit PSI-N chloroplast putative / PSI-N putative	Photosynthesis	3.21	3.04	3.63e-05
STMIY49	Ribulose bisphosphate carboxylase small chain 1 chloroplast precursor	Photosynthesis	2.77	5.07	4.25e-06
STMIY69	chlorophyll a/b-binding protein Cab-3C {Lycopersicon esculentum;}	Photosynthesis	3.52	4.06	1.27e-05
STMIY91	Type I (26 kD) CP29 polypeptide	Photosynthesis	2.53	2.56	5.87e-05
STMHL92	Putative synaptobrevin-like protein	Protein binding	2.27	3.82	1.65e-05
STMHP72	BAG domain putative	Protein binding	2.3	3.62	2.02e-05
STMIL64	Nictaba	Protein binding	-1.75	2.9	4.19e-05
STMCG02	OTU-like cysteine protease putative	Protein degradation	1.34	3.56	2.14e-05
STMGL58	OTU-like cysteine protease putative	Protein degradation	1.07	2.07	9.42e-05
STMCR22	Cyclophilin (EC 5.2.1.8)	Protein structure	1.15	2.87	4.32e-05
STMEW81	60s acidic ribosomal protein	Ribosome structure	1.9	2.64	5.41e-05
STMHU87	16S rRNA processing protein RimM family contains weak similarity to Swiss-Prot:O74933	Ribosome structure	4.34	7.73	1.21e-07
STMIR10	60S ribosomal protein L37a	Ribosome structure	-1.32	3.22	3.03e-05
STMDE83	Poly(A)-binding protein	RNA binding	1.36	3.83	1.62e-05
STMDT62	EIF4E	RNA binding	1.03	2.18	8.45e-05
STMCL18	DEAD box RNA helicase putative similar to RNA helicases GI:3775995 GI:3775987 from	RNA structure	1.42	3.17	3.18e-05
STMCV61	RNA helicase	RNA structure	1.72	3.73	1.79e-05
STMCF20	Anthocyanidin 3-O-glucosyltransferase	Secondary metabolism	2.07	2.45	6.54e-05
STMGQ39	Phenylalanine ammonia-lyase (Fragment) (EC 4.3.1.5)	Secondary metabolism	2.95	2.18	8.5e-05
STMGT03	phenylalanine ammonia-lyase {Capsicum chinense}	Secondary metabolism	1.68	2.96	3.94e-05
STMCK37	thioredoxin family protein similar to protein disulfide isomerase GI:5902592 from	Stress	1.9	2.15	8.73e-05
STMHK68	heat shock protein 70 family protein / HSP70 family protein similar to SP|P22953 Heat	Stress	1.61	3.11	3.81e-05
STMHR11	dnaK-type molecular chaperone Nthsp70 - common tobacco (fragment)	Stress	2.66	7.24	2.64e-07
STMHS08	Heat shock protein 83	Stress	1.2	2.52	6.07e-05
STMIC42	Early light inducible protein	Stress	4.4	6.23	1.05e-06
STMIX48	Early light inducible protein	Stress	5.34	6.68	5.83e-07
STMJO47	Early light inducible protein	Stress	4.86	6.46	7.79e-07
STMEI92	ABC TRANSPORTER PERMEASE PROTEIN	Transport	1.76	2.73	4.96e-05
STMEK32	Acyl carrier protein	Transport	1.93	4.42	8.66e-06
STMEW09	Putative V-type ATPase 116kDa subunit family	Transport	2.16	3.42	2.47e-05
STMIQ60	MATE efflux family protein similar to ripening regulated protein DDTFR18	Transport	3.62	2.84	4.44e-05
STMJG01	Cation:proton antiporter	Transport	-1.87	2.93	4.05e-05
STMCM18	expressed protein	Unknown	1.93	5.09	4.13e-06
STMCS66	Hypothetical protein precursor	Unknown	1.55	3.07	3.52e-05
STMDT69	Hypothetical protein 90C4.240	Unknown	2.2	5.28	3.32e-06
STMEF80	Similar to GAMM1 protein	Unknown	1.46	3.63	1.99e-05
STMEN94	T5A14.10 protein	Unknown	1.6	3.96	1.41e-05
STMFA06	hypothetical protein	Unknown	-2.4	5.76	1.89e-06
STMGA23	plastocyanin-like domain-containing protein contains similarity to SP|Q02917 Early	Unknown	1.52	2.7	5.11e-05
STMGG49	expressed protein	Unknown	-1.04	2.12	8.98e-05
STMHH47	membrane protein putative contains 7 transmembrane domains; similar to inhibitor of	Unknown	-1.47	2.88	4.24e-05
STMHP08	Polyprotein	Unknown	-1.87	2.33	7.32e-05
STMIJ76	CG9587-PA	Unknown	3.39	5.13	3.98e-06
STMIW60	T12H1.31 protein	Unknown	1.57	3.18	3.16e-05
STMIW88	Hypothetical protein	Unknown	1.46	2.41	6.77e-05
STMJP16	expressed protein	Unknown	-1.09	2.18	8.47e-05
Bintje at 96h of light exposure
Potato EST clone	Putative function	GO slim	M-value	B-value	P-value
STMCR63	Serine hydroxymethyltransferase mitochondrial precursor (Serine methylase)	Amino acid metabolism	3.6	3.55	2.12e-05
STMGN59	Ketol-acid reductoisomerase chloroplast precursor (Acetohydroxy-acid reductoisomerase)	Amino acid metabolism	1.07	2.58	5.8e-05
STMER13	Plastidic aldolase NPALDP1	Carbohydrate metabolism	1.95	2.91	4.15e-05
STMHA39	glycine-rich protein predicted protein Arabidopsis thaliana	Cell wall	-1.39	2.3	7.68e-05
STMGO75	Putative microtubial binding protein	Cellular structures/cytoskeleton	-3.23	3.45	2.35e-05
STMCG40	trigger factor type chaperone family protein contains Pfam profiles PF05697: Bacterial	Chaperone	-1.13	2.14	9.03e-05
STMGB21	chaperonin putative similar to SWISS-PROT:P78371- T-complex protein 1 beta subunit	Chaperone	0.939	2.11	9.28e-05
STMHQ38	Chloroplast small heat shock protein class I	Chaperone	1.98	4.37	8.64e-06
STMIU61	Proteinase inhibitor I (Fragment)	Defence	-1.35	3.23	2.97e-05
STMIW18	Aspartic proteinase 2	Defence	1.31	2.75	4.86e-05
STMCG72	plastid developmental protein DAG putative similar to DAG protein chloroplast	Development	1.17	2.54	6.05e-05
STMCJ10	Putative VIP2 protein	DNA binding	2.25	2.43	6.76e-05
STMDG76	Glucosyltransferase-12	Enzyme activity	-0.998	2.06	9.77e-05
STMDT02	Acetolactate synthase II chloroplast precursor (Acetohydroxy-acid synthase II) (ALS II)	Enzyme activity	1.09	2.15	8.95e-05
STMIY72	UDP-glucoronosyl/UDP-glucosyl transferase family protein contains Pfam profile:	Enzyme activity	-1.63	2.66	5.37e-05
STMCI86	S-adenosylmethionine synthetase 1 (Methionine adenosyltransferase 1) (AdoMet synthetase 1)	Hormone metabolism/signalling	1.83	2.75	4.86e-05
STMCJ60	S-adenosylmethionine synthetase 1 (Methionine adenosyltransferase 1) (AdoMet synthetase 1)	Hormone metabolism/signalling	2	3.68	1.85e-05
STMCQ94	S-adenosylmethionine synthetase 1 (Methionine adenosyltransferase 1) (AdoMet synthetase 1)	Hormone metabolism/signalling	1.98	5.63	1.89e-06
STMIW93	Putative auxin-amidohydrolase precursor	Hormone metabolism/signalling	1.86	4.96	4.37e-06
STMGM34	Geranylgeranyl pyrophosphate synthetase chloroplast precursor (GGPP synthetase) (GGPS)	Isoprenoid metabolism	-1.21	2.85	4.4e-05
STMHQ48	transducin family protein / WD-40 repeat family protein beta-transducin	Nucleotide binding/hydrolysis	-1.59	2.48	6.45e-05
STMHO62	null	null	-1.36	2.6	5.66e-05
STMHQ72	NADPH thioredoxin reductase	Oxidoreductases	-1.37	2.41	6.88e-05
STMBB03	potato Rubisco	Photosynthesis	1.92	2.21	8.41e-05
STMBB06	potato cab	Photosynthesis	3.76	2.99	3.81e-05
STMCB56	Ribulose bisphosphate carboxylase small chain 1 chloroplast precursor	Photosynthesis	3.14	5.52	2.19e-06
STMCB57	Photosystem I subunit XI	Photosynthesis	1.69	2.08	9.58e-05
STMCC66	Type I (26 kD) CP29 polypeptide	Photosynthesis	2.83	2.67	5.29e-05
STMCD24	Photosystem II 22 kDa protein chloroplast precursor (CP22)	Photosynthesis	1.36	3.49	2.27e-05
STMCG28	Ribulose bisphosphate carboxylase small chain 1 chloroplast precursor	Photosynthesis	3.13	4.5	7.49e-06
STMCG51	Ribulose bisphosphate carboxylase small chain 2A chloroplast precursor	Photosynthesis	1.74	2.82	4.53e-05
STMCJ04	Chlorophyll a/b binding protein	Photosynthesis	2.87	2.07	9.73e-05
STMCJ24	Ribulose bisphosphate carboxylase small chain 1 chloroplast precursor	Photosynthesis	3.24	4.99	4.18e-06
STMCK36	Chlorophyll a-b binding protein 7 chloroplast precursor (LHCI type II CAB-7)	Photosynthesis	3.01	2.04	9.95e-05
STMCN09	Chlorophyll a-b binding protein 13 chloroplast precursor (LHCII type III CAB-13)	Photosynthesis	2.3	2.66	5.34e-05
STMCQ63	Ribulose bisphosphate carboxylase small chain 1 chloroplast precursor	Photosynthesis	3.38	5.02	4.06e-06
STMCX03	Ribulose bisphosphate carboxylase small chain 2A chloroplast precursor	Photosynthesis	1.33	2.13	9.15e-05
STMCY82	Chlorophyll a-b binding protein 13 chloroplast precursor (LHCII type III CAB-13)	Photosynthesis	1.99	2.36	7.25e-05
STMCY88	Chlorophyll a-b binding protein 1B chloroplast precursor (LHCII type I CAB-1B) (LHCP)	Photosynthesis	3.32	2.27	7.91e-05
STMDB81	Photosystem II reaction centre W protein PsbW putative	Photosynthesis	1.26	3.51	2.22e-05
STMDC52	chlorophyll a/b-binding protein 22L precursor - petunia	Photosynthesis	3.32	2.93	4.08e-05
STMET72	Ribulose bisphosphate carboxylase small chain 1 chloroplast precursor	Photosynthesis	3.16	4.44	7.94e-06
STMFB24	Ribulose bisphosphate carboxylase small chain 1 chloroplast precursor	Photosynthesis	3.44	4.92	4.59e-06
STMIK32	Ultraviolet-B-repressible protein	Photosynthesis	1.61	2.45	6.62e-05
STMIR58	Ultraviolet-B-repressible protein	Photosynthesis	1.19	2.71	5.1e-05
STMIR79	Photosystem I reaction center subunit X psaK	Photosynthesis	1.36	3.29	2.8e-05
STMIX78	Photosystem II 22 kDa protein chloroplast precursor (CP22)	Photosynthesis	1.6	4.12	1.14e-05
STMIX84	Ribulose bisphosphate carboxylase small chain 1 chloroplast precursor	Photosynthesis	2.75	6.54	5.4e-07
STMIY04	Ribulose bisphosphate carboxylase small chain 1 chloroplast precursor	Photosynthesis	2.21	3.59	2.04e-05
STMIY09	photosystem I reaction center subunit PSI-N chloroplast putative / PSI-N putative	Photosynthesis	3.43	3.42	2.43e-05
STMIY49	Ribulose bisphosphate carboxylase small chain 1 chloroplast precursor	Photosynthesis	3.05	5.46	2.37e-06
STMIY69	chlorophyll a/b-binding protein Cab-3C {Lycopersicon esculentum;}	Photosynthesis	3.21	3.52	2.2e-05
STMIY91	Type I (26 kD) CP29 polypeptide	Photosynthesis	2.47	2.43	6.78e-05
STMIL64	Nictaba	Protein binding	-1.81	3.11	3.36e-05
STMHU87	16S rRNA processing protein RimM family contains weak similarity to Swiss-Prot:O74933	Ribosome structure	3.47	6.61	4.81e-07
STMEU81	probable glycine rich RNA binding protein - potato {Solanum tuberosum;}	RNA binding	1.3	2.46	6.56e-05
STMGO76	poly (A) polymerase family protein similar to SP|Q9BWT3 Poly(A) polymerase gamma	RNA metabolism	-2.31	2.41	6.88e-05
STMCA90	senescence/dehydration-associated protein-related similar to senescence-associated	stress	-1.53	3.43	2.4e-05
STMCV54	Heat shock cognate protein 80	Stress	1.06	2.09	9.48e-05
STMIC42	Early light inducible protein	Stress	4.05	5.69	1.75e-06
STMIX48	Early light inducible protein	Stress	4.83	6.06	1.08e-06
STMJO47	Early light inducible protein	Stress	4.44	5.89	1.35e-06
STMJM02	Myb-related transcription factor-like protein	Transcription regulation	1.6	3.53	2.16e-05
STMEW09	Putative V-type ATPase 116kDa subunit family	Transport	1.9	2.66	5.38e-05
STMIH60	Cationic amino acid transporter	Transport	1.88	2.32	7.56e-05
STMIS49	SEC14 cytosolic factor family protein / phosphoglyceride transfer family protein	Transport	2.13	2.93	4.07e-05
STMCM18	expressed protein	Unknown	2.02	5.23	3.14e-06
STMCS66	Hypothetical protein precursor	Unknown	1.39	2.43	6.75e-05
STMCX02	hypothetical protein	Unknown	-1.32	3.25	2.92e-05
STMFA06	hypothetical protein	Unknown	-2.02	4.78	5.4e-06
STMGC06	La domain putative	Unknown	1.36	2.7	5.15e-05
STMGH39	Putative polyprotein 3'-partial (Fragment)	Unknown	1.29	2.19	8.56e-05
STMGP14	expressed protein similar to Hypothetical 72.2 kDa protein in RPS27A-GPM1 intergenic	Unknown	-2.15	3.53	2.17e-05
STMGV35	expressed protein	Unknown	0.997	2.25	8.11e-05
STMHH47	membrane protein putative contains 7 transmembrane domains; similar to inhibitor of	Unknown	-1.37	2.47	6.47e-05
STMHO27	expressed protein	Unknown	-1.7	2.86	4.37e-05
STMHV45	expressed protein est hit	Unknown	1.28	2.61	5.66e-05
STMIJ76	CG9587-PA	Unknown	2.83	4.09	1.19e-05
STMIW60	T12H1.31 protein	Unknown	1.88	4.18	1.07e-05
STMIW88	Hypothetical protein	Unknown	1.72	3.39	2.52e-05

## Sheet: Table S3
Table S3. Significantly regulated genes as determined by microarray analysis of potato cv. King Edward tubers at 6 h, 12 h, 24 h, and 48 h, following a wounding stress. Differentially expressed genes were defined using B-statistics with a p-value threshold of p < 0.0001
Potato EST clone: Clones identified in TIGR Solanaceae Gene Expression Database
Putative function: Function assigned in TIGR Solanaceae Gene Expression Database
GO: Annotated process
M-value: Average expression (log2) in biological duplicates
B-value: B-statistic value
P-value: B-statistic probability
King Edward at 6h of wounding
Potato EST clone	Putative function	GO slim	M-value	B-value	P-value
STMEJ65	Methionine synthase (EC 2.1.1.14)	Amino acid metabolism	2.23	2.48	6.32e-05
STMGM11	D-3-phosphoglycerate dehydrogenase	Amino acid metabolism	1.78	2.68	5.16e-05
STMCB58	Calcium-binding protein CAST	Calcium homeostasis/signalling	1.45	2.62	5.47e-05
STMEN67	Calnexin homolog precursor	Calcium homeostasis/signalling	1.47	2.3	7.57e-05
STMDQ63	Putative UDP-glucose dehydrogenase 1 (EC 1.1.1.22)	Carbohydrate metabolism	2.27	2.34	7.28e-05
STMEI51	Glycosyl transferase family 8 protein contains Pfam profile: PF01501 glycosyl	Carbohydrate metabolism	2.04	3.31	2.67e-05
STMEY77	Beta-1 3 glucanase precursor (EC 3.2.1.39 EC 3.2.1.39)	Carbohydrate metabolism	2.06	2.96	3.84e-05
STMEI79	Probable xyloglucan endotransglucosylase/hydrolase 1 precursor (LeXTH1)	Cell wall	4.16	4.9	4.51e-06
STMET62	DC1.2 homologue	Cell wall	4.1	4.1	1.05e-05
STMEU18	DC1.2 homologue	Cell wall	4.55	3.43	1.8e-05
STMFB12	DC1.2 homologue	Cell wall	4.53	3.41	1.85e-05
STMJD18	DC1.2 homologue	Cell wall	3.3	3.44	2.32e-05
STMJJ23	Putative ripening-related protein	Cell wall	4.27	5.53	2.07e-06
STMDQ08	Alpha-tubulin	Cellular structures/cytoskeleton	1.42	2.79	4.57e-05
STMCB91	UV-damaged DNA binding protein 1	DNA binding	1.76	4.62	6.24e-06
STMJL24	DNA-binding protein DF1	DNA Binding	2.97	2.58	5.7e-05
STMDC37	NADH-cytochrome b5 reductase identical to NADH-cytochrome b5 reductase	Electron transport chain	2.58	3.27	2.79e-05
STMGS28	6-phosphogluconate dehydrogenase family protein contains Pfam profiles: PF00393	Enzyme activity	2.33	2.37	7.95e-05
STMES39	S-adenosylmethionine synthetase 3 (Methionine adenosyltransferase 3) (AdoMet synthetase 3)	Hormone metabolism/signalling	2.82	3.64	1.87e-05
STMGM34	Geranylgeranyl pyrophosphate synthetase chloroplast precursor (GGPP synthetase) (GGPS)	Isoprenoid metabolism	-1.19	2.02	9.99e-05
STMGA41	S1 self-incompatibility locus-linked pollen 3.15 protein (Fragment)	Molecular function	3.02	2.35	7.17e-05
STMIC22	Ras-related protein Rab2BV	Nucleotide binding/hydrolysis	2.31	2.76	4.71e-05
STMEH03	Uridylate kinase / uridine monophosphate kinase / UMP kinase (PYR6)	Nucleotide metabolism	2.12	2.36	7.12e-05
STMCB78	Expressed protein similar to GI:4406788 GI:6063544 GI:2827651 GI:10764853	Oxidoreductases	2.4	6.22	8.16e-07
STMFB48	Peroxidase precursor (EC 1.11.1.7)	Oxidoreductases	3.85	5.38	1.57e-06
STMHQ72	NADPH thioredoxin reductase	Oxidoreductases	-1.62	2.4	6.84e-05
STMGO36	F-box family protein (FBL17) contains similarity to F-box protein FBL2 GI:6010699	Protein degradation	1.92	2.07	9.58e-05
STMIA79	Zinc finger (C3HC4-type RING finger) family protein contains Pfam profile: PF00097	Protein degradation	1.85	2.2	8.37e-05
STMIT66	SUMO E2 conjugating enzyme SCE1	Protein degradation	-1.03	2.47	6.37e-05
STMEW81	60s acidic ribosomal protein	Ribosome structure	3.62	5.17	2.24e-06
STMJO48	Putative RNA helicase	RNA structure	2.16	3.05	3.49e-05
STMCS41	Cinnamic acid 4-hydroxylase	Secondary metabolism	2.97	2.16	0.0001
STMJE63	Tyramine hydroxycinnamoyl transferase	Secondary metabolism	3.55	4.13	1.01e-05
STMJL95	(CCoAMT)	Secondary metabolism	3.81	3.02	3.87e-05
STMDC32	14-3-3 protein	Signalling	2.33	2.18	8.52e-05
STMEO60	14-3-3 protein isoform 20R	Signalling	2.49	3.44	2.32e-05
STMGI58	14-3-3 protein isoform 20R	Signalling	2.56	4.29	9.19e-06
STMII76	DVL5	Signalling	1.71	4.81	5.04e-06
STMIM74	Leucine-rich repeat transmembrane protein kinase putative	Signalling	1.4	2.27	7.82e-05
STMIY50	14-3-3-like protein 16R	Signalling	1.52	3.26	2.81e-05
STMEP24	18.1 kDa class I heat shock protein (HSP 18.1)	Stress	-1.83	2.08	9.43e-05
STMEU25	ERD3 protein {Arabidopsis thaliana}	Stress	2.69	2.79	4.6e-05
STMGA34	Ethylene-responsive late embryogenesis-like protein	Stress	3.02	3.76	1.64e-05
STMIK62	Glutathione S-transferase class-phi (EC 2.5.1.18)	Stress	2.25	2.92	4.34e-05
STMIP54	Glutathione S-transferase class-phi (EC 2.5.1.18)	Stress	2.24	3.29	2.83e-05
STMCU18	Mutant cincinnata	Transcription regulation	1.56	2.4	6.84e-05
STMEL66	basic helix-loop-helix (bHLH) family protein bHLH transcription factor Arabidopsis	Transcription regulation	2.06	2.14	8.9e-05
STMEU05	LEM3 (ligand-effect modulator 3) family protein / CDC50 family protein	Transport	1.97	2.33	7.36e-05
STMGX07	Putative purine permease	Transport	3.47	2.24	8.05e-05
STMHA88	Syntaxin	Transport	2.36	2.3	7.54e-05
STMCB89	expressed protein	Unknown	2.52	7.18	1.82e-07
STMCQ29	unknown protein {Arabidopsis thaliana;}	Unknown	2.75	2.51	6.14e-05
STMDD43	Allergen-like protein BRSn20	Unknown	2.73	2.91	4.06e-05
STMDE33	expressed protein	Unknown	2.52	2.21	8.29e-05
STMGA39	Fiber protein Fb2	Unknown	-1.43	2.41	7.54e-05
STMGF93	CLIP-associating protein (CLASP) -related similar to CLIP-associating protein CLASP2	Unknown	3.78	4.17	9.58e-06
STMGO68	expressed protein	Unknown	2.38	3.43	2.35e-05
STMHI68	expressed protein	Unknown	2.34	3.61	1.95e-05
STMIA72	unknown protein {Arabidopsis thaliana;}	Unknown	2.91	2.74	4.82e-05
STMIC03	expressed protein	Unknown	1.9	4.61	6.31e-06
STMIC52	Hypothetical protein	Unknown	3.61	2.74	4.81e-05
STMIH80	TMS membrane family protein / tumour differentially expressed (TDE) family protein	Unknown	-1.22	2.9	4.12e-05
King Edward at 12h of wounding
Potato EST clone	Putative function	GO slim	M-value	B-value	P-value
STMDD55	Methionine synthase (EC 2.1.1.14)	Amino acid metabolism	2.35	2.3	7.3e-05
STMEJ65	Methionine synthase (EC 2.1.1.14)	Amino acid metabolism	2.21	2.39	6.68e-05
STMGV72	Branched-chain amino acid aminotransferase putative	Amino acid metabolism	4.47	6.17	1.22e-06
STMIW95	Betaine aldehyde dehydrogenase-like	Amino acid metabolism	3.32	3.76	1.72e-05
STMGU76	calmodulin-binding family protein similar to SF16 protein [Helianthus annuus] GI:	Calcium homeostasis/signalling	-1.63	3.76	1.71e-05
STMEI79	Probable xyloglucan endotransglucosylase/hydrolase 1 precursor (LeXTH1)	Cell wall	3.58	4.15	1.15e-05
STMET62	DC1.2 homologue	Cell wall	3.76	2.08	0.0001
STMGV29	Pectate lyase (Fragment)	Cell wall	-1.8	2.16	8.37e-05
STMHA39	glycine-rich protein predicted protein Arabidopsis thaliana	Cell wall	-2.26	5.22	3.63e-06
STMJD18	DC1.2 homologue	Cell wall	3.61	4	1.34e-05
STMJJ23	Putative ripening-related protein	Cell wall	4.48	5.97	1.55e-06
STMDQ08	Alpha-tubulin	Cellular structures/cytoskeleton	1.38	2.57	5.63e-05
STMGM17	Gamma tubulin (Fragment)	Cellular structures/cytoskeleton	3.94	3.44	2.38e-05
STMHG37	nuclear pore complex protein-related contains weak similarity to Nuclear pore complex	Cellular structures/cytoskeleton	-1.21	2.25	7.69e-05
STMDW47	chaperonin putative similar to SWISS-PROT:P50143- T-complex protein 1 gamma subunit	Chaperone	-2.95	2.39	7.17e-05
STMCV37	uroporphyrinogen-III synthase family protein contains Pfam PF02602:	Chlorophyll synthesis	3.52	5.73	2.05e-06
STMCG85	Putative cytochrome P450	CYP450	3.79	4.15	1.15e-05
STMCU85	Cytochrome P450 putative similar to GB:Q05047 from [Catharanthus roseus]	CYP450	1.46	2.2	8.05e-05
STMDE16	Putative cytochrome P450	CYP450	3.2	2.66	5.14e-05
STMEA65	Putative cytochrome P450	CYP450	2.98	3.35	2.59e-05
STMGB09	Putative cytochrome P450	CYP450	3.84	4.32	9.6e-06
STMGN13	Putative cytochrome P450	CYP450	3.61	4.58	7.28e-06
STMCC57	Proteinase inhibitor type II precursor	Defence	-1.42	3.15	3.16e-05
STMGW14	protease inhibitor/seed storage/lipid transfer protein (LTP)-related similar to	Defence	1.94	2.35	6.94e-05
STMJA26	Proteinase inhibitor type II CEVI57 precursor	Defence	-1.51	3.22	2.95e-05
STMJI49	Class1 chitinase (Fragment)	Defence	1.74	2.18	8.21e-05
STMCA87	Protein 1	DNA binding	-2.26	3.21	2.97e-05
STMCB91	UV-damaged DNA binding protein 1	DNA binding	1.46	3.6	2.02e-05
STMGT55	zinc finger (C2H2 type) family protein contains Pfam domain PF00096: Zinc finger	DNA binding	4.25	4.04	1.29e-05
STMGW67	DNA-binding protein-related contains Pfam domain PF03479: Domain of unknown function	DNA binding	-1.82	2.04	9.4e-05
STMHP45	Remorin (pp34)	DNA binding	-1.41	2.83	4.37e-05
STMDC37	NADH-cytochrome b5 reductase identical to NADH-cytochrome b5 reductase	Electron transport chain	3.06	4.3	9.85e-06
STMEZ52	NADH dehydrogenase subunit 4	Electron transport chain	2.8	2.13	8.57e-05
STMCF39	2-oxoglutarate-dependent dioxygenase	Enzyme activity	3.56	4.5	8.08e-06
STMCI21	Putative glucosyltransferase	Enzyme activity	1.44	3.21	2.99e-05
STMCO62	Putative glucosyltransferase	Enzyme activity	3	3.74	1.75e-05
STMCZ02	acyl CoA reductase putative similar to acyl CoA reductase [Simmondsia chinensis] GI:	Enzyme activity	3.29	2.74	4.75e-05
STMDH30	ATP:citrate lyase	Enzyme activity	3.08	3.2	3.02e-05
STMDQ34	6-phosphogluconate dehydrogenase family protein contains Pfam profiles: PF00393	Enzyme activity	2.24	3.72	1.78e-05
STMGO18	2-oxoglutarate-dependent dioxygenase	Enzyme activity	3.97	2.22	7.89e-05
STMIB60	putative purple acid phosphatase	Enzyme activity	-1.66	2.04	9.34e-05
STMIL86	6-phosphogluconate dehydrogenase family protein contains Pfam profiles: PF00393	Enzyme activity	2.36	4.17	1.13e-05
STMEK75	Acyl carrier protein	Fatty acid metabolism	2.29	2.7	4.97e-05
STMES39	S-adenosylmethionine synthetase 3 (Methionine adenosyltransferase 3) (AdoMet synthetase 3)	Hormone metabolism/signalling	2.26	2.31	7.25e-05
STMHS93	SPY protein	Hormone metabolism/signalling	-1.1	2.85	4.28e-05
STMCE79	Farnesyl pyrophosphate synthase (EC 2.5.1.1)	Isoprenoid metabolism	3.36	4.16	1.14e-05
STMEB13	Farnesyl pyrophosphate synthase (EC 2.5.1.1)	Isoprenoid metabolism	3.66	5.9	1.68e-06
STMGM34	Geranylgeranyl pyrophosphate synthetase chloroplast precursor (GGPP synthetase) (GGPS)	Isoprenoid metabolism	-1.76	4.34	9.39e-06
STMCE55	GDSL-like Lipase/Acylhydrolase	Lipid metabolism/transport	1.32	2.48	6.1e-05
STMCJ94	GTP-binding nuclear protein RAN1	Nucleotide binding/hydrolysis	1.22	2.61	5.42e-05
STMDJ22	Nucleolin 2	Nucleotide binding/hydrolysis	-1.85	4.45	8.4e-06
STMHQ48	transducin family protein / WD-40 repeat family protein beta-transducin	Nucleotide binding/hydrolysis	-1.64	2.47	6.17e-05
STMIO93	Mov34/MPN/PAD-1 family putative	Nucleotide binding/hydrolysis	-1.27	2.99	3.72e-05
STMEH03	uridylate kinase / uridine monophosphate kinase / UMP kinase (PYR6) identical to	Nucleotide metabolism	2.45	3.22	2.95e-05
STMCA96	Cig3	null	-2.08	3.73	1.77e-05
STMIA39	null	null	-1.07	2.61	5.39e-05
STMCB78	expressed protein similar to GI:4406788 GI:6063544 GI:2827651 GI:10764853 from	Oxidoreductases	2.24	6.15	1.25e-06
STMEF42	Peroxidase (EC 1.11.1.7)	Oxidoreductases	4.31	2.24	7.72e-05
STMFB48	Peroxidase precursor (EC 1.11.1.7)	Oxidoreductases	4.21	4.22	6.2e-06
STMHK02	short-chain dehydrogenase/reductase (SDR) family protein contains INTERPRO family	Oxidoreductases	-1.76	2.17	8.28e-05
STMHQ72	NADPH thioredoxin reductase	Oxidoreductases	-2.28	4.43	8.56e-06
STMJJ75	oxidoreductase 2OG-Fe(II) oxygenase family protein similar to GI:5924383 from	Oxidoreductases	1.98	2.39	6.7e-05
STMIS61	Ribulose bisphosphate carboxylase small chain 1 chloroplast precursor	Photosynthesis	3.8	2.7	4.95e-05
STMCD66	kelch repeat-containing protein contains Pfam profile PF01344: Kelch motif	Protein degradation	-1.59	2.67	5.1e-05
STMDH35	RING-H2 finger protein RHC1a [imported] - Arabidopsis thaliana	Protein degradation	3.33	3.44	2.38e-05
STMGB10	Ring domain containing protein	Protein degradation	4.06	3.76	1.72e-05
STMGC36	probable cullin protein - tomato {Lycopersicon esculentum;}	Protein degradation	2.77	2.01	9.62e-05
STMHS64	aspartyl protease family protein contains Pfam profile: PF00026 eukaryotic aspartyl	Protein degradation	-1.52	2.09	8.94e-05
STMDP29	Protein disulfide-isomerase (EC 5.3.4.1)	Protein structure	1.45	3.1	3.34e-05
STMHO95	O-linked N-acetyl glucosamine transferase putative similar to O-GlcNAc transferase	Protein structure	-1.36	2.55	5.71e-05
STMEW81	60s acidic ribosomal protein	Ribosome structure	3.1	3.06	3.2e-05
STMDW32	RNA recognition motif. (a.k.a. RRM RBD or RNP domain) putative	RNA binding	1.94	2.23	7.85e-05
STMDZ82	Nuclear RNA binding protein (Fragment)	RNA binding	1.8	3.61	2e-05
STMEC92	Nuclear RNA binding protein (Fragment)	RNA binding	1.68	2.89	4.12e-05
STMGN15	transformer serine/arginine-rich ribonucleoprotein putative similar to GB:Y09506 from	RNA binding	-1.95	4.07	1.25e-05
STMGN32	Viroid RNA-binding protein (Fragment)	RNA binding	3.92	4.89	5.24e-06
STMGU10	Viroid RNA-binding protein (Fragment)	RNA binding	3.73	3.77	1.7e-05
STMGT03	phenylalanine ammonia-lyase {Capsicum chinense}	Secondary metabolism	2.78	2.05	9.29e-05
STMDB27	Similar to shaggy related protein kinase. Belongs to the CDC2/CDKX subfamily	Signalling	2.99	4.85	5.45e-06
STMDC32	14-3-3 protein	Signalling	2.42	2.38	6.77e-05
STMEO60	14-3-3 protein isoform 20R	Signalling	2.71	3.98	1.37e-05
STMGI58	14-3-3 protein isoform 20R	Signalling	3.02	5.31	3.31e-06
STMGR01	calcium-dependent protein kinase () 19 - Arabidopsis thaliana {Arabidopsis thaliana;}	Signalling	3.21	2.63	5.29e-05
STMHF52	GAL83 protein	Signalling	-1.65	3.17	3.1e-05
STMIG40	Protein phosphatase type 2C	Signalling	3.17	1.99	9.81e-05
STMII76	DVL5	Signalling	1.08	2.13	8.57e-05
STMIY50	14-3-3-like protein 16R	Signalling	2.02	4.95	4.9e-06
STMJP52	Putative serine carboxypeptidase precursor (Fragment)	Signalling	2.61	2.17	8.25e-05
STMCS13	sterol C-14 reductase (FACKEL) {Arabidopsis thaliana;}	Sterol metabolism	1.98	3.54	2.15e-05
STMCX59	3-beta hydroxysteroid dehydrogenase/isomerase family protein contains Pfam profile	Sterol metabolism	2.63	5.64	2.27e-06
STMEB65	Obtusifoliol-14-demethylase	Sterol metabolism	2.27	3.67	1.88e-05
STMFA04	sterol C-14 reductase (FACKEL) {Arabidopsis thaliana;}	Sterol metabolism	2.2	2.66	5.12e-05
STMCG31	Granule-bound starch synthase I chloroplast precursor (GBSS I)	Storage	-2.68	4.33	9.49e-06
STMEP24	18.1 kDa class I heat shock protein (HSP 18.1)	Stress	-2.04	2.73	4.79e-05
STMIJ57	thioredoxin reductase 2 / NADPH-dependent thioredoxin reductase 2 (NTR2) identical to	Stress	1.15	2.73	4.81e-05
STMIK62	Glutathione S-transferase class-phi (EC 2.5.1.18)	Stress	2.75	2.16	9.34e-05
STMIP54	Glutathione S-transferase class-phi (EC 2.5.1.18)	Stress	2.58	2.27	8.24e-05
STMCF93	CCAAT-box binding transcription factor Hap5a putative	Transcription regulation	-1.67	3.69	1.85e-05
STMGP13	bZIP transcription factor family protein contains Pfam profile: PF00170: bZIP	Transcription regulation	-1.27	3.27	2.81e-05
STMHA17	WRKY12	Transcription regulation	-2.14	4.69	6.5e-06
STMHK75	Tub family putative	Transcription regulation	-2.4	2.95	3.88e-05
STMHF61	POT family putative	Transport	1.48	2.51	5.95e-05
STMHP02	Mitochondrial import inner membrane translocase subunit Tim17 putative	Transport	-1.57	3.64	1.95e-05
STMCA76	Interferon gamma	Unknown	-1.24	2	9.72e-05
STMCB89	expressed protein	Unknown	2.44	7.46	2.26e-07
STMCL84	OJ1513_F02.31 protein	Unknown	2.62	3.93	1.44e-05
STMCU48	expressed protein	Unknown	-1.63	2.26	7.55e-05
STMCY01	expressed protein	Unknown	1.85	2.78	4.59e-05
STMCZ10	expressed protein similar to PrMC3 [Pinus radiata] GI:5487873	Unknown	1.22	2.38	6.75e-05
STMDD43	Allergen-like protein BRSn20	Unknown	2.83	3.11	3.3e-05
STMDS43	expressed protein	Unknown	-1.65	2.05	9.33e-05
STMGA39	Fiber protein Fb2	Unknown	-1.88	2.02	0.00011
STMGG71	WSSV374	Unknown	1.38	2.74	4.73e-05
STMGL51	expressed protein	Unknown	2.37	2.69	4.99e-05
STMGO68	expressed protein	Unknown	3.05	4.93	5.04e-06
STMGR18	expressed protein	Unknown	-1.98	3.51	2.2e-05
STMGZ90	SART-1 family protein contains Pfam domain PF03343: SART-1 family	Unknown	-2.05	2.75	4.69e-05
STMHE89	TraB family protein contains Pfam domain PF01963: TraB family	Unknown	-0.913	2.01	9.64e-05
STMHH94	hypothetical protein	Unknown	-2.53	2.08	9.02e-05
STMHI53	expressed protein similar to Symplekin (SP:Q92797) {Homo sapiens}	Unknown	-1.94	4.24	1.05e-05
STMHI68	expressed protein	Unknown	2.77	2.7	4.97e-05
STMHO27	expressed protein	Unknown	-2.75	3.33	2.64e-05
STMHP08	Polyprotein	Unknown	-1.52	2.51	5.97e-05
STMHU78	expressed protein	Unknown	-1.25	2.1	8.82e-05
STMHY45	F22M8.5 protein	Unknown	-1.07	2.6	5.43e-05
STMIC03	expressed protein	Unknown	2.67	6.56	7.52e-07
STMIH80	TMS membrane family protein / tumour differentially expressed (TDE) family protein	Unknown	-1.34	3.44	2.38e-05
STMIM11	P0503E05.4 protein (P0460H02.26 protein)	Unknown	4.36	3.17	3.11e-05
STMIR11	expressed protein	Unknown	-0.988	2.38	6.79e-05
STMJE05	expressed protein	Unknown	-2.29	2.23	7.79e-05
STMJG62	expressed protein similar to TATA binding protein associated factor (GI:2827282)	Unknown	-1.21	2.76	4.66e-05
STMJM01	Hypothetical protein	Unknown	1.4	3.63	1.96e-05
	King Edward at 24h of wounding
Potato EST clone	Putative function	GO slim	M-value	B-value	P-value
STMDD55	Methionine synthase (EC 2.1.1.14)	Amino acid metabolism	2.54	2.8	4.51e-05
STMDI05	Glutamine synthetase (Glutamate--ammonia ligase)	Amino acid metabolism	3.28	2.12	0.0001
STMEA84	Methionine synthase (EC 2.1.1.14)	Amino acid metabolism	1.57	2.58	5.56e-05
STMEJ65	Methionine synthase (EC 2.1.1.14)	Amino acid metabolism	2.51	3.18	3.09e-05
STMEP88	Histidine decarboxylase (HDC) (TOM92) (EC 4.1.1.22 EC 4.1.1.22 EC 4.1.1.22)	Amino acid metabolism	3.55	2.21	8e-05
STMGM70	Branched-chain amino acid aminotransferase (EC 2.6.1.42)	Amino acid metabolism	1.25	2.97	3.81e-05
STMGV72	branched-chain amino acid aminotransferase putative	Amino acid metabolism	3.92	5.46	2.77e-06
STMHZ48	3-phosphoshikimate 1-carboxyvinyltransferase chloroplast precursor	Amino acid metabolism	2.58	2.08	9.05e-05
STMJA37	Histidine decarboxylase (HDC) (TOM92) (EC 4.1.1.22 EC 4.1.1.22 EC 4.1.1.22)	Amino acid metabolism	2.98	2.14	8.54e-05
STMEJ18	ATP synthase gamma chain mitochondrial precursor (EC 3.6.3.14 EC 3.6.3.14 EC 3.6.3.14)	ATP synthesis	1.25	2.29	7.42e-05
STMCB58	Calcium-binding protein CAST	Calcium homeostasis/signalling	1.33	2.08	9.1e-05
STMBB12	potato extensin	Cell wall	3.62	2.28	7.45e-05
STMET62	DC1.2 homologue	Cell wall	3.73	3.83	1.73e-05
STMFB12	DC1.2 homologue	Cell wall	4.39	2.07	9.56e-05
STMHA39	glycine-rich protein predicted protein Arabidopsis thaliana	Cell wall	-2.47	5.71	2.07e-06
STMJD18	DC1.2 homologue	Cell wall	3.24	3.36	2.58e-05
STMJJ23	Putative ripening-related protein	Cell wall	3.24	4.15	1.15e-05
STMHG37	nuclear pore complex protein-related contains weak similarity to Nuclear pore complex	Cellular structures/cytoskeleton	-1.27	2.55	5.76e-05
STMHO24	Chloroplast outer envelope protein 86	Cellular structures/cytoskeleton	-1.46	2.45	6.36e-05
STMIN44	chloroplast outer membrane protein putative similar to chloroplast protein import	Cellular structures/cytoskeleton	-1.02	2.05	9.37e-05
STMCG40	trigger factor type chaperone family protein contains Pfam profiles PF05697: Bacterial	Chaperone	-2.79	3.15	3.63e-05
STMDW47	chaperonin putative similar to SWISS-PROT:P50143- T-complex protein 1 gamma subunit	Chaperone	-2.84	4.01	1.41e-05
STMCV37	uroporphyrinogen-III synthase family protein contains Pfam PF02602:	Chlorophyll/heme synthesis	2.83	4.5	7.91e-06
STMCG85	Putative cytochrome P450	CYP450	3.04	2.82	4.41e-05
STMGB09	Putative cytochrome P450	CYP450	3.14	3.11	3.31e-05
STMGN13	Putative cytochrome P450	CYP450	2.88	3.22	2.96e-05
STMBB32	tomato PR5	Defence	2.97	3.07	3.45e-05
STMCC57	Proteinase inhibitor type II precursor	Defence	-1.51	3.52	2.19e-05
STMCX74	Proteinase inhibitor IIa	Defence	-1.57	2.59	5.51e-05
STMED73	Endochitinase precursor (EC 3.2.1.14 EC 3.2.1.14 EC 3.2.1.14)	Defence	2.85	2.34	7.05e-05
STMFB44	Prb-1b	Defence	3.49	3.03	3.57e-05
STMIR83	Pathogen-inducible alpha-dioxygenase	Defence	1.34	2.42	6.5e-05
STMIS93	Endochitinase precursor (EC 3.2.1.14 EC 3.2.1.14 EC 3.2.1.14)	Defence	3.02	2.69	5.03e-05
STMJA26	Proteinase inhibitor type II CEVI57 precursor	Defence	-1.83	4.38	8.98e-06
STMCA87	Protein 1	DNA binding	-2.18	2.98	3.76e-05
STMGT55	zinc finger (C2H2 type) family protein contains Pfam domain PF00096: Zinc finger	DNA binding	3.74	3.26	2.83e-05
STMGW67	DNA-binding protein-related contains Pfam domain PF03479: Domain of unknown function	DNA binding	-2.22	3.29	2.77e-05
STMHP45	Remorin (pp34)	DNA binding	-1.32	2.45	6.36e-05
STMHX36	Homeobox 2 protein	DNA binding	-1.51	2.34	7.05e-05
STMIL65	Remorin 2	DNA binding	-1.35	3.71	1.8e-05
STMDC37	NADH-cytochrome b5 reductase identical to NADH-cytochrome b5 reductase	Electron transport chain	3.04	4.25	1.03e-05
STMCK28	Putative chloroplast thiazole biosynthetic protein	Enzyme activity	-2.21	2.67	5.12e-05
STMCP73	enoyl-CoA hydratase/isomerase family protein similar to CHY1 [gi:8572760]; contains	Enzyme activity	-1.39	2.47	6.22e-05
STMDH30	ATP:citrate lyase	Enzyme activity	3.15	3.33	2.64e-05
STMDQ34	6-phosphogluconate dehydrogenase family protein contains Pfam profiles: PF00393	Enzyme activity	2.43	4.2	1.08e-05
STMGS28	6-phosphogluconate dehydrogenase family protein contains Pfam profiles: PF00393	Enzyme activity	3.26	4.04	1.37e-05
STMGY94	Inorganic pyrophosphatase-like protein	Enzyme activity	-1.16	2.04	9.42e-05
STMHU37	Sulfate adenylyltransferase (EC 2.7.7.4 EC 2.7.7.4)	Enzyme activity	2.53	3.49	2.26e-05
STMIL86	6-phosphogluconate dehydrogenase family protein contains Pfam profiles: PF00393	Enzyme activity	2.42	4.32	9.64e-06
STMCI86	S-adenosylmethionine synthetase 1 (Methionine adenosyltransferase 1) (AdoMet synthetase 1)	Hormone metabolism/signalling	1.39	3.06	3.46e-05
STMCE79	Farnesyl pyrophosphate synthase (EC 2.5.1.1)	Isoprenoid metabolism	2.98	3.43	2.39e-05
STMEB13	Farnesyl pyrophosphate synthase (EC 2.5.1.1)	Isoprenoid metabolism	3.32	5.37	3.05e-06
STMGM34	Geranylgeranyl pyrophosphate synthetase chloroplast precursor (GGPP synthetase) (GGPS)	Isoprenoid metabolism	-1.71	4.19	1.1e-05
STMER57	Sulfate adenylyltransferase (EC 2.7.7.4 EC 2.7.7.4)	Metabolism	2.7	3.67	1.88e-05
STMDJ22	Nucleolin 2	Nucleotide binding/hydrolysis	-1.94	4.71	6.33e-06
STMHQ48	transducin family protein / WD-40 repeat family protein beta-transducin	Nucleotide binding/hydrolysis	-2.21	4.31	9.74e-06
STMIO93	Mov34/MPN/PAD-1 family putative	Nucleotide binding/hydrolysis	-1.13	2.28	7.48e-05
STMEH03	uridylate kinase / uridine monophosphate kinase / UMP kinase (PYR6) identical to	Nucleotide metabolism	2.09	2.22	7.88e-05
STMCA96	Cig3	null	-2.29	4.31	9.66e-06
STMCB01	Cig3	null	-1.97	2.17	8.3e-05
STMCF94	Hypothetical protein conserved	null	-1.35	2.31	7.23e-05
STMFB48	Peroxidase precursor (EC 1.11.1.7)	Oxidoreductases	4.13	5.97	1.08e-06
STMHK02	short-chain dehydrogenase/reductase (SDR) family protein contains INTERPRO family	Oxidoreductases	-2.1	3.28	2.79e-05
STMHQ72	NADPH thioredoxin reductase	Oxidoreductases	-2.6	5.17	3.85e-06
STMJD57	oxidoreductase zinc-binding dehydrogenase family protein low similarity to probable	Oxidoreductases	1.32	2.48	6.13e-05
STMEW15	zinc finger (C3HC4-type RING finger) family protein contains Pfam domain PF00097:	Protein binding	1.96	2.2	8.09e-05
STMCD66	kelch repeat-containing protein contains Pfam profile PF01344: Kelch motif	Protein degradation	-1.48	2.22	7.92e-05
STMGB10	Ring domain containing protein	Protein degradation	3.06	2.02	9.56e-05
STMGC36	probable cullin protein - tomato {Lycopersicon esculentum;}	Protein degradation	2.85	2.19	8.12e-05
STMIA28	zinc finger (C3HC4-type RING finger) family protein contains Pfam domain PF00097: Zinc	Protein degradation	-1.8	2.64	5.25e-05
STMIU33	Maturase K (Fragment)	Protein degradation	2.77	5.13	3.99e-06
STMDP29	Protein disulfide-isomerase (EC 5.3.4.1)	Protein structure	1.34	2.61	5.4e-05
STMHO95	O-linked N-acetyl glucosamine transferase putative similar to O-GlcNAc transferase	Protein structure	-1.27	2.14	8.57e-05
STMDW32	RNA recognition motif. (a.k.a. RRM RBD or RNP domain) putative	RNA binding	2.11	2.75	4.74e-05
STMGN15	transformer serine/arginine-rich ribonucleoprotein putative similar to GB:Y09506 from	RNA binding	-1.63	2.99	3.74e-05
STMGN32	Viroid RNA-binding protein (Fragment)	RNA binding	3.45	4.15	1.15e-05
STMGN55	KH domain-containing protein	RNA binding	-1.27	3.07	3.45e-05
STMGU10	Viroid RNA-binding protein (Fragment)	RNA binding	3.34	3.09	3.37e-05
STMHA52	FCA gamma {Arabidopsis thaliana;}	RNA binding	-1.03	2.01	9.7e-05
STMHI03	RNA recognition motif (RRM)-containing protein	RNA binding	-1.26	2.33	7.11e-05
STMGT03	phenylalanine ammonia-lyase {Capsicum chinense}	Secondary metabolism	3.14	2.8	4.47e-05
STMHZ50	(CCoAMT)	Secondary metabolism	3.77	3.03	4.09e-05
STMJE63	Tyramine hydroxycinnamoyl transferase	Secondary metabolism	4.01	4.83	5.3e-06
STMJL95	(CCoAMT)	Secondary metabolism	4.37	3.76	1.87e-05
STMJG85	receptor protein kinase-related contains Pfam profile: PF01657 Domain of unknown	Signalling	1.74	2.72	4.87e-05
STMDB27	Similar to shaggy related protein kinase. Belongs to the CDC2/CDKX subfamily	Signalling	2.73	4.32	9.58e-06
STMDC32	14-3-3 protein	Signaling	2.36	2.22	7.95e-05
STMEO60	14-3-3 protein isoform 20R	Signalling	2.62	3.78	1.67e-05
STMGI58	14-3-3 protein isoform 20R	Signaling	2.69	4.63	6.9e-06
STMHF52	GAL83 protein	Signalling	-1.5	2.62	5.35e-05
STMIG40	Protein phosphatase type 2C	Signalling	3.17	1.98	9.95e-05
STMII76	DVL5	Signalling	1.53	4.28	1e-05
STMIU01	photoassimilate-responsive protein precursor (clone PAR-1a) - common tobacco	Signalling	3.63	2.34	7.07e-05
STMIY50	14-3-3-like protein 16R	Signalling	2.33	5.74	2.01e-06
STMJP52	Putative serine carboxypeptidase precursor (Fragment)	Signalling	2.83	2.67	5.12e-05
STMCX59	3-beta hydroxysteroid dehydrogenase/isomerase family protein contains Pfam profile	Sterol metabolism	1.62	2.79	4.55e-05
STMCG31	Granule-bound starch synthase I chloroplast precursor (GBSS I)	Storage	-2.34	3.52	2.19e-05
STMEH79	Granule-bound starch synthase I chloroplast precursor (GBSS I)	Storage	-2.48	1.99	0.0001
STMCH93	Glutathione reductase chloroplast precursor (GR) (GRase) (Fragment)	Stress	1.3	2.98	3.77e-05
STMCR18	Dehydration-induced protein RD22-like protein	Stress	-1.69	2.85	4.26e-05
STMCR71	Dehydration-induced protein RD22-like protein	Stress	-1.49	3.14	3.2e-05
STMIK62	Glutathione S-transferase class-phi (EC 2.5.1.18)	Stress	2.86	4.12	1.24e-05
STMIP54	Glutathione S-transferase class-phi (EC 2.5.1.18)	Stress	3.1	4.88	5.01e-06
STMCF93	CCAAT-box binding transcription factor Hap5a putative	Transcription regulation	-1.57	3.33	2.65e-05
STMCU18	Mutant cincinnata	Transcription regulation	1.64	2.69	5e-05
STMGO22	transcriptional regulator-related similar to chromatin-specific transcription	Transcription regulation	2.5	2.36	8.1e-05
STMHA17	WRKY12	Transcription regulation	-2.19	4.82	5.65e-06
STMHK75	Tub family putative	Transcription regulation	-3.08	4.45	8.34e-06
STMHN79	TATA-binding protein-associated factor TAFII55 family protein contains Pfam profile:	Transcription regulation	-2.17	2.34	7.06e-05
STMDD36	Mitochondrial uncoupling protein (UCP protein)	Transport	2.59	2.24	7.78e-05
STMDS48	Ferritin 1 chloroplast precursor (NtFer1)	Transport	-1.4	2.04	9.46e-05
STMHP02	Mitochondrial import inner membrane translocase subunit Tim17 putative	Transport	-1.29	2.41	6.56e-05
STMCA76	Interferon gamma	Unknown	-1.24	2.01	9.71e-05
STMCB89	expressed protein	Unknown	1.02	2.64	5.25e-05
STMCL84	OJ1513_F02.31 protein	Unknown	2.45	3.53	2.18e-05
STMCU48	expressed protein	Unknown	-1.96	3.4	2.48e-05
STMCZ10	expressed protein similar to PrMC3 [Pinus radiata] GI:5487873	Unknown	1.14	1.99	9.87e-05
STMDO28	expressed protein	Unknown	-1.38	2.56	5.71e-05
STMDS43	expressed protein	Unknown	-1.8	2.61	5.43e-05
STMEO58	Procollagen lysine	Unknown	-1.31	2.64	5.28e-05
STMER22	DENN (AEX-3) domain putative	Unknown	-1.08	1.99	9.87e-05
STMEU57	expressed protein	Unknown	2.19	2.09	9e-05
STMGA39	Fiber protein Fb2	Unknown	-1.62	3.09	3.85e-05
STMGF93	CLIP-associating protein (CLASP) -related similar to CLIP-associating protein CLASP2	Unknown	3.15	3.48	2.54e-05
STMGL51	expressed protein	Unknown	2.68	3.44	2.38e-05
STMGO68	expressed protein	Unknown	2.74	4.28	9.97e-06
STMGR18	expressed protein	Unknown	-2.06	3.74	1.75e-05
STMGZ90	SART-1 family protein contains Pfam domain PF03343: SART-1 family	Unknown	-1.85	2.12	8.69e-05
STMHE89	TraB family protein contains Pfam domain PF01963: TraB family	Unknown	-0.955	2.3	7.35e-05
STMHF51	expressed protein	Unknown	-1.54	2.74	5.51e-05
STMHH47	membrane protein putative contains 7 transmembrane domains; similar to inhibitor of	Unknown	-2.07	2.04	9.38e-05
STMHI53	expressed protein similar to Symplekin (SP:Q92797) {Homo sapiens}	Unknown	-1.81	3.83	1.6e-05
STMHI68	expressed protein	Unknown	3.26	5.18	3.36e-06
STMHN37	Kelch motif putative	Unknown	-2.08	3.75	1.73e-05
STMHO27	expressed protein	Unknown	-3.02	3.91	1.47e-05
STMHP08	Polyprotein	Unknown	-1.57	2.7	4.95e-05
STMHU78	expressed protein	Unknown	-1.95	4.77	5.94e-06
STMHW35	expressed protein	Unknown	2.53	3	3.67e-05
STMHY45	F22M8.5 protein	Unknown	-1.18	3.21	2.98e-05
STMIC03	expressed protein	Unknown	2.74	6.68	6.36e-07
STMIC72	expressed protein	Unknown	-1.76	2.34	7.08e-05
STMIH80	TMS membrane family protein / tumour differentially expressed (TDE) family protein	Unknown	-1.3	3.28	2.78e-05
STMIM11	P0503E05.4 protein (P0460H02.26 protein)	Unknown	3.74	2.23	7.81e-05
STMIS31	expressed protein	Unknown	3.05	2.11	8.78e-05
STMJE05	expressed protein	Unknown	-2.26	2.16	8.36e-05
King Edward at 48h of wounding
Potato EST clone	Putative function	GO slim	M-value	B-value	P-value
STMFB84	Beta-cyanoalanine synthase	Amino acid metabolism	2.46	2.37	6.73e-05
STMGM70	Branched-chain amino acid aminotransferase (EC 2.6.1.42)	Amino acid metabolism	1.33	3.35	2.6e-05
STMGV72	branched-chain amino acid aminotransferase putative	Amino acid metabolism	2.59	3	3.63e-05
STMJA37	Histidine decarboxylase (HDC) (TOM92) (EC 4.1.1.22 EC 4.1.1.22 EC 4.1.1.22)	Amino acid metabolism	3.24	2.63	5.22e-05
STMJN45	Anthranilate synthase component I	Amino acid metabolism	2.15	2.09	8.84e-05
STMEJ18	ATP synthase gamma chain mitochondrial precursor (EC 3.6.3.14 EC 3.6.3.14 EC 3.6.3.14)	ATP synthesis	1.95	4.97	4.89e-06
STMCB58	Calcium-binding protein CAST	Calcium homeostasis/signalling	1.37	2.23	7.7e-05
STMCD65	Ss-galactosidase precursor (EC 3.2.1.23)	Carbohydrate metabolism	2.7	5.02	4.65e-06
STMHI67	sucrose synthase {Solanum tuberosum;}	Carbohydrate metabolism	1.86	3.57	2.34e-05
STMIR51	Ss-galactosidase precursor (EC 3.2.1.23)	Carbohydrate metabolism	3.12	3.68	1.85e-05
STMBB12	potato extensin	Cell wall	4.45	3.54	2.14e-05
STMDB09	Putative proline-rich protein	Cell wall	2.15	3.17	3.08e-05
STMEF22	Xyloglucan-specific fungal endoglucanase inhibitor protein	Cell wall	3.01	7.02	4.49e-07
STMET62	DC1.2 homologue	Cell wall	4.08	4.29	1.07e-05
STMEU18	DC1.2 homologue	Cell wall	4.24	3.51	2.45e-05
STMFB12	DC1.2 homologue	Cell wall	4.81	3.91	1.43e-05
STMGH65	Xyloglycan endo-transglycosylase precursor (EC 3.2.1.-)	Cell wall	2.34	4.39	9e-06
STMHA39	glycine-rich protein predicted protein Arabidopsis thaliana	Cell wall	-2.47	5.76	2.06e-06
STMHW65	Proline-rich protein 1	Cell wall	1.74	3.99	1.36e-05
STMIG22	Xyloglucan endotransglucosylase-hydrolase XTH3	Cell wall	3.13	2.08	8.89e-05
STMJD18	DC1.2 homologue	Cell wall	2.72	2.25	7.53e-05
STMJE77	Extensin (Class I)	Cell wall	1.91	2.41	6.46e-05
STMEW90	Chloroplast outer envelope protein 86	Cellular structures/cytoskeleton	4.53	4.34	9.49e-06
STMEY14	Actin-depolymerizing factor (ADF)	Cellular structures/cytoskeleton	1.68	3.93	1.45e-05
STMHO24	Chloroplast outer envelope protein 86	Cellular structures/cytoskeleton	-1.41	2.2	7.9e-05
STMID03	Actin-depolymerizing factor 1 (ADF 1)	Cellular structures/cytoskeleton	1.5	2.16	8.24e-05
STMIN44	chloroplast outer membrane protein putative similar to chloroplast protein import	Cellular structures/cytoskeleton	-1.04	2.15	8.28e-05
STMCG40	trigger factor type chaperone family protein contains Pfam profiles PF05697: Bacterial	Chaperone	-2.85	3.26	3.24e-05
STMDW47	chaperonin putative similar to SWISS-PROT:P50143- T-complex protein 1 gamma subunit	Chaperone	-2.83	4.02	1.45e-05
STMIH16	Cytochrome P450 76A2 (CYPLXXVIA2) (P-450EG7) (EC 1.14.-.- EC 1.14.-.-)	CYP450	1.9	4.35	9.43e-06
STMIZ06	Cytochrome P450 76A2 (CYPLXXVIA2) (P-450EG7) (EC 1.14.-.- EC 1.14.-.-)	CYP450	1.62	3.64	1.94e-05
STMBB32	tomato PR5	Defence	3.68	4.36	9.32e-06
STMCC57	Proteinase inhibitor type II precursor	Defence	-1.78	4.52	7.85e-06
STMCX74	Proteinase inhibitor IIa	Defence	-2.26	4.81	5.79e-06
STMED73	Endochitinase precursor (EC 3.2.1.14 EC 3.2.1.14 EC 3.2.1.14)	Defence	3.37	3.36	2.57e-05
STMEZ47	Pathogen-inducible alpha-dioxygenase	Defence	1.96	3.9	1.64e-05
STMFB44	Prb-1b	Defence	4.15	4.07	1.25e-05
STMFB59	Class IV chitinase	Defence	5.19	2.4	7.78e-05
STMFB93	Basic PR-1 protein precursor (Pathogenesis-related protein PR-1)	Defence	4.44	3.35	2.58e-05
STMGE23	Snakin-1	Defence	-1.55	2.79	4.49e-05
STMIR26	TMV induced protein 1-2	Defence	1.65	5.26	3.57e-06
STMIR83	Pathogen-inducible alpha-dioxygenase	Defence	3.39	7.61	2.05e-07
STMIS93	Endochitinase precursor (EC 3.2.1.14 EC 3.2.1.14 EC 3.2.1.14)	Defence	3.67	3.88	1.52e-05
STMIX82	Basic 30 kDa endochitinase precursor (EC 3.2.1.14 EC 3.2.1.14 EC 3.2.1.14)	Defence	3.04	2.72	4.78e-05
STMJA26	Proteinase inhibitor type II CEVI57 precursor	Defence	-1.68	3.87	1.53e-05
STMCA87	Protein 1	DNA binding	-2.26	3.2	2.98e-05
STMGW67	DNA-binding protein-related contains Pfam domain PF03479: Domain of unknown function	DNA binding	-2.01	2.65	5.15e-05
STMHP32	remorin family protein contains Pfam domain PF03763: Remorin C-terminal region	DNA binding	-1.59	4.15	1.16e-05
STMHX36	Homeobox 2 protein	DNA binding	-1.48	2.22	7.79e-05
STMIL65	Remorin 2	DNA binding	-1.28	3.39	2.49e-05
STMDC37	NADH-cytochrome b5 reductase identical to NADH-cytochrome b5 reductase	Electron transport chain	3.36	4.85	5.55e-06
STMCK28	Putative chloroplast thiazole biosynthetic protein	Enzyme activity	-2.03	2.15	8.32e-05
STMCX38	L-asparaginase	Enzyme activity	3.8	3.56	2.09e-05
STMEU40	esterase/lipase/thioesterase family protein low similarity to monoglyceride lipase	Enzyme activity	2.38	3.45	2.33e-05
STMGF06	Formate dehydrogenase alpha subunit	Enzyme activity	-1.5	2.06	9.02e-05
STMGL68	Alanine:glyoxylate aminotransferase 2 homolog	Enzyme activity	2.33	3.06	3.44e-05
STMGS28	6-phosphogluconate dehydrogenase family protein contains Pfam profiles: PF00393	Enzyme activity	2.58	2.89	4.73e-05
STMHX71	Dehydroquinate dehydratase/shikimate:NADP oxidoreductase	Enzyme activity	4.46	3.25	2.86e-05
STMIL86	6-phosphogluconate dehydrogenase family protein contains Pfam profiles: PF00393	Enzyme activity	1.69	2.1	8.7e-05
STMJI52	Putative 12-oxophytodienoate reductase 2 (EC 1.3.1.42)	Enzyme activity	3.31	6.35	1.04e-06
STMDC74	Glyceraldehyde 3-phosphate dehydrogenase (EC 1.2.1.12)	Glycolysis	2.74	2.29	8.62e-05
STMDD29	Triose phosphate isomerase cytosolic isoform (EC 5.3.1.1)	Glycolysis	3.08	2.16	8.25e-05
STMEF84	Triose phosphate isomerase cytosolic isoform (EC 5.3.1.1)	Glycolysis	3.29	2.04	9.2e-05
STMHW43	Hexokinase-related protein 1	Glycolysis	2.62	5.67	2.27e-06
STMIO94	Pyruvate phosphate dikinase chloroplast precursor (Pyruvate orthophosphate dikinase)	Glycolysis	5.33	2.5	5.93e-05
STMCI86	S-adenosylmethionine synthetase 1 (Methionine adenosyltransferase 1) (AdoMet synthetase 1)	Hormone metabolism/signalling	1.74	4.4	8.89e-06
STMGZ79	S-adenosylmethionine synthetase 1 (Methionine adenosyltransferase 1) (AdoMet synthetase 1)	Hormone metabolism/signalling	1.84	2.42	6.43e-05
STMEB13	Farnesyl pyrophosphate synthase (EC 2.5.1.1)	Isoprenoid metabolism	1.88	1.96	9.97e-05
STMGM34	Geranylgeranyl pyrophosphate synthetase chloroplast precursor (GGPP synthetase) (GGPS)	Isoprenoid metabolism	-1.77	4.39	9.02e-06
STMCJ94	GTP-binding nuclear protein RAN1	Nucleotide binding/hydrolysis	1.57	4.14	1.17e-05
STMEF50	GTP-binding nuclear protein RAN1	Nucleotide binding/hydrolysis	1.99	5.07	4.37e-06
STMHH72	GTP-binding nuclear protein RAN2. {Lycopersicon esculentum;}	Nucleotide binding/hydrolysis	1.16	2.08	8.87e-05
STMHQ48	transducin family protein / WD-40 repeat family protein beta-transducin	Nucleotide binding/hydrolysis	-2.77	5.62	2.41e-06
STMBB24	null	null	4.26	2.65	5.15e-05
STMCA96	Cig3	null	-1.57	1.97	9.86e-05
STMCF94	Hypothetical protein conserved	null	-1.35	2.27	7.4e-05
STMGZ33	null	null	-1.13	2.1	8.76e-05
STMER77	Suberization-associated anionic peroxidase 2 precursor (TMP2)	Oxidoreductases	4.62	3.96	1.4e-05
STMFB48	Peroxidase precursor (EC 1.11.1.7)	Oxidoreductases	4.43	6.31	7.4e-07
STMHK02	short-chain dehydrogenase/reductase (SDR) family protein contains INTERPRO family	Oxidoreductases	-2.37	4.01	1.34e-05
STMHQ72	NADPH thioredoxin reductase	Oxidoreductases	-2.46	4.88	5.38e-06
STMIF80	quinone reductase family protein similar to 1 4-benzoquinone reductase	Oxidoreductases	1.71	3.97	1.38e-05
STMJD57	oxidoreductase zinc-binding dehydrogenase family protein low similarity to probable	Oxidoreductases	2.07	5.2	3.81e-06
STMIW46	Ribulose bisphosphate carboxylase small chain 2A chloroplast precursor	Photosynthesis	2.17	2.29	7.25e-05
STMGC36	probable cullin protein - tomato {Lycopersicon esculentum;}	Protein degradation	2.76	1.99	9.66e-05
STMIG88	Cysteine protease	Protein degradation	1.83	3.07	3.4e-05
STMIU33	Maturase K (Fragment)	Protein degradation	3.66	6.68	6.91e-07
STMET68	60S ribosomal protein L15	Ribosome structure	-1.02	2.26	7.49e-05
STMHN43	40S ribosomal protein S6	Ribosome structure	-1.03	2.12	8.57e-05
STMHA52	FCA gamma {Arabidopsis thaliana;}	RNA binding	-1.23	3.07	3.42e-05
STMCB87	RNA-directed RNA polymerase	RNA metabolism	-1.36	2.24	7.6e-05
STMHG27	nonsense-mediated mRNA decay NMD3 family protein contains Pfam profile: PF04981 NMD3	RNA metabolism	-2.15	3.71	1.81e-05
STMCS41	Cinnamic acid 4-hydroxylase	Secondary metabolism	3.59	2.99	4.63e-05
STMEZ84	N-hydroxycinnamoyl-CoA:tyramine N-hydroxycinnamoyl transferase THT7-8	Secondary metabolism	4.22	2.45	6.21e-05
STMGT03	phenylalanine ammonia-lyase {Capsicum chinense}	Secondary metabolism	4.59	5.1	4.27e-06
STMHZ50	(CCoAMT)	Secondary metabolism	3.42	2.53	6.78e-05
STMIM29	4-coumarate--CoA ligase 2 (4CL 2) (4-coumaroyl-CoA synthase 2)	Secondary metabolism	3.72	1.97	9.87e-05
STMJE63	Tyramine hydroxycinnamoyl transferase	Secondary metabolism	4.76	5.6	2.11e-06
STMJL95	(CCoAMT)	Secondary metabolism	4.21	3.59	2.3e-05
STMEO60	14-3-3 protein isoform 20R	Signalling	2.09	2.39	6.62e-05
STMGI58	14-3-3 protein isoform 20R	Signalling	1.87	2.42	6.43e-05
STMII44	Serine/threonine protein kinase pk23	Signalling	1.63	1.95	0.0001
STMIY50	14-3-3-like protein 16R	Signalling	2.22	5.5	2.76e-06
STMJP52	Putative serine carboxypeptidase precursor (Fragment)	Signalling	3.14	3.31	2.7e-05
STMCG31	Granule-bound starch synthase I chloroplast precursor (GBSS I)	Storage	-2.2	3.15	3.16e-05
STMCH93	Glutathione reductase chloroplast precursor (GR) (GRase) (Fragment)	Stress	1.57	4.12	1.19e-05
STMCR18	Dehydration-induced protein RD22-like protein	Stress	-1.76	3.06	3.44e-05
STMCR71	Dehydration-induced protein RD22-like protein	Stress	-1.44	2.95	3.84e-05
STMCY79	Osmotin-like protein	Stress	4.01	2.19	7.96e-05
STMEP24	18.1 kDa class I heat shock protein (HSP 18.1)	Stress	-2.1	2.88	4.11e-05
STMGR77	Thioredoxin	Stress	2.17	3.53	2.17e-05
STMHH09	Divinyl ether synthase	Stress	5	3.46	2.32e-05
STMID72	Probable glutathione S-transferase (Auxin-induced protein PGNT1/PCNT110)	Stress	4.39	3.01	3.6e-05
STMIK62	Glutathione S-transferase class-phi (EC 2.5.1.18)	Stress	2.54	3.58	2.32e-05
STMIM43	Heat shock protein (Lycopersicum esculentum mRNA sequence)	Stress	2.49	3.38	2.52e-05
STMIP54	Glutathione S-transferase class-phi (EC 2.5.1.18)	Stress	3.21	5.07	4.22e-06
STMJA36	band 7 family protein strong similarity to hypersensitive-induced response protein	Stress	1.14	2.95	3.83e-05
STMJG89	Late embryogenis abundant protein 5	Stress	2.35	2.09	8.84e-05
STMCF93	CCAAT-box binding transcription factor Hap5a putative	Transcription regulation	-1.46	2.87	4.16e-05
STMGC50	Myb-related transcription factor	Transcription regulation	2.49	3.37	2.54e-05
STMHA17	WRKY12	Transcription regulation	-1.89	3.97	1.38e-05
STMHK75	Tub family putative	Transcription regulation	-2.89	4.09	1.22e-05
STMHS33	CCAAT-binding transcription factor subunit B	Transcription regulation	-1.3	2.48	6.08e-05
STMJO92	BZIP transcription factor ATB2	Transcription regulation	1.9	1.99	9.67e-05
STMDD25	Secretory carrier membrane protein	Transport	1.3	2	9.56e-05
STMDS48	Ferritin 1 chloroplast precursor (NtFer1)	Transport	-1.41	2.04	9.2e-05
STMDW52	(Vesicle transport v-SNARE protein VTI13)	Transport	2.04	2.52	5.82e-05
STMJG07	Syntaxin-related protein Nt-syr1	Transport	3.67	2.46	6.16e-05
STMCA76	Interferon gamma	Unknown	-1.52	3.26	2.82e-05
STMCM56	expressed protein	Unknown	1.51	2.34	6.93e-05
STMCX02	hypothetical protein	Unknown	-1.28	2.1	8.72e-05
STMDO28	expressed protein	Unknown	-1.38	2.52	5.81e-05
STMEO58	Procollagen lysine	Unknown	-1.24	2.27	7.41e-05
STMEQ25	expressed protein	Unknown	1.21	2	9.62e-05
STMEY85	heavy-metal-associated domain-containing protein contains Pfam profile PF00403:	Unknown	1.74	2.7	4.88e-05
STMEZ87	expressed protein similar to PGPS/D12 [Petunia x hybrida] GI:4105794; contains Pfam	Unknown	3.2	3.94	1.43e-05
STMFA15	expressed protein contains Pfam profile: PF03398 eukaryotic protein of unknown	Unknown	1.53	2.61	5.36e-05
STMGF75	expressed protein low similarity to early flowering protein 1 [Asparagus officinalis]	Unknown	2.87	4.03	1.31e-05
STMGF93	CLIP-associating protein (CLASP) -related similar to CLIP-associating protein CLASP2	Unknown	2.55	2.41	7.66e-05
STMGL51	expressed protein	Unknown	2.9	3.92	1.45e-05
STMGR18	expressed protein	Unknown	-2.15	3.99	1.36e-05
STMGZ90	SART-1 family protein contains Pfam domain PF03343: SART-1 family	Unknown	-1.83	2.01	9.55e-05
STMHF51	expressed protein	Unknown	-1.56	2.81	5.14e-05
STMHI53	expressed protein similar to Symplekin (SP:Q92797) {Homo sapiens}	Unknown	-1.55	2.88	4.11e-05
STMHI68	expressed protein	Unknown	3.53	5.57	2.2e-06
STMHJ88	expressed protein	Unknown	-1.89	2.21	7.87e-05
STMHN37	Kelch motif putative	Unknown	-2.76	5.42	2.99e-06
STMHO27	expressed protein	Unknown	-3.03	3.93	1.44e-05
STMHP08	Polyprotein	Unknown	-2.29	4.97	4.9e-06
STMHU78	expressed protein	Unknown	-2.35	5.86	1.84e-06
STMHW02	Predicted protein	Unknown	4.52	3.65	1.92e-05
STMHW35	expressed protein	Unknown	2.92	3.87	1.54e-05
STMIC03	expressed protein	Unknown	2.44	6.14	1.33e-06
STMIJ14	Hypothetical protein	Unknown	1.8	2.09	8.81e-05
STMIP55	expressed protein	Unknown	2.49	2.48	6.07e-05
STMIQ15	hypothetical protein	Unknown	2.98	4.46	8.42e-06
STMIQ59	expressed protein predicated by genscan+	Unknown	-1.23	2.67	5.05e-05
STMJA13	Tumor-related protein (Fragment)	Unknown	5.33	3.42	2.42e-05
STMJA60	Hin1-like protein	Unknown	4.65	3.59	2.04e-05
STMJH44	HDC19720	Unknown	3.14	3.22	2.95e-05
STMJH73	unnamed protein product; contains similarity to nitrate-induced NOI protein gene_id:MJL12.1	Unknown	2.92	2.91	3.98e-05
STMJO93	At2g14110	Unknown	1.09	2.32	7.06e-05

## Sheet: Table S4
Table S4. Significantly regulated genes as determined by microarray analysis of potato cv. King Edward tubers at 12 h, 24 h, 48 h, and 96 h, following a light exposure treatment. Differentially expressed genes were defined using B-statistics with a p-value threshold of p < 0.0001
Potato EST clone: Clones identified in TIGR Solanaceae Gene Expression Database
Putative function: Function assigned in TIGR Solanaceae Gene Expression Database
GO: Annotated process
M-value: Average expression (log2) in biological duplicates
B-value: B-statistic value
P-value: B-statistic probability
King Edward at 12h of light exposure
Potato EST clone	Putative function	GO slim	M-value	B-value	P-value
STMCI54	Shikimate kinase chloroplast precursor (EC 2.7.1.71 EC 2.7.1.71 EC 2.7.1.71)	Amino acid metabolism	1.85	4.68	5.17e-06
STMDI05	Glutamine synthetase (Glutamate--ammonia ligase)	Amino acid metabolism	1.54	5.25	2.91e-06
STMHZ48	3-phosphoshikimate 1-carboxyvinyltransferase chloroplast precursor	Amino acid metabolism	1.89	4.16	8.7e-06
STMIA71	Glutamine synthetase (EC 6.3.1.2 EC 6.3.1.2)	Amino acid metabolism	1.09	2.38	4.99e-05
STMIO04	Chorismate mutase chloroplast (CM1) identical to chorismate mutase GB:Z26519	Amino acid metabolism	1.56	2.97	2.81e-05
STMIQ73	3-phosphoshikimate 1-carboxyvinyltransferase chloroplast precursor	Amino acid metabolism	1.3	2.77	3.42e-05
STMIY23	Glycine decarboxylase complex H-protein	Amino acid metabolism	2.12	3.31	2.02e-05
STMCN94	ATP synthase delta chain chloroplast precursor (EC 3.6.3.14 EC 3.6.3.14 EC 3.6.3.14)	ATP synthesis	1.76	2.73	3.57e-05
STMEY61	ATP synthase gamma chain chloroplast precursor (EC 3.6.3.14 EC 3.6.3.14 EC 3.6.3.14)	ATP synthesis	1.7	1.85	8.38e-05
STMIU54	SOUL heme-binding family protein weak similarity to SOUL protein [Mus musculus] GI:	Binding	4.04	7.59	2.51e-07
STMGF23	Caleosin related protein	Calcium homeostasis/signalling	2.17	2.66	3.82e-05
STMHV23	Probable polygalacturonase F24J13.7 [imported] - Arabidopsis thaliana	Carbohydrate metabolisim	1.62	1.85	9.36e-05
STMEI79	Probable xyloglucan endotransglucosylase/hydrolase 1 precursor (LeXTH1)	Cell wall	2.34	3.95	1.11e-05
STMFB12	DC1.2 homologue	Cell wall	2.16	3.06	2.59e-05
STMID60	Xyloglucan endotransglucosylase-hydrolase XTH6	Cell wall	1.26	2.13	6.41e-05
STMJL87	Putative chaperon P13.9	Chaperone	1.97	2.58	4.13e-05
STMHY74	Mg protoporphyrin IX chelatase (EC 4.99.1.-)	Chorophyll synthesis	1.91	5.59	2.05e-06
STMIC76	Cytochrome P450	CYP450	1.78	2.87	3.11e-05
STMCJ34	Cysteine protease precursor	Defence	1.48	1.66	0.0001
STMCG72	Plastid developmental protein DAG putative similar to DAG protein chloroplast	Development	1.61	1.71	9.61e-05
STMIY05	Abnormal inflorescence meristem 1 / fatty acid multifunctional protein (AIM1)	Development	2.17	3.71	1.36e-05
STMCB91	UV-damaged DNA binding protein 1	DNA binding	2	6.51	7.95e-07
STMCN28	Putative leucine zipper protein (Fragment)	DNA binding	2.91	2.26	5.63e-05
STMHU96	WERBP-1 protein	DNA binding	3.05	3.45	1.76e-05
STMIH48	Dof-type zinc finger domain-containing protein similar to zinc finger protein OBP4 gi:	DNA binding	1.27	2.31	5.35e-05
STMIM93	CND41 chloroplast nucleoid DNA binding protein precursor	DNA binding	1.77	2.5	4.47e-05
STMIY21	B-box zinc finger putative	DNA binding	1.63	5.6	2.05e-06
STMJK86	B-box zinc finger putative	DNA binding	1.21	2.1	6.59e-05
STMDC37	NADH-cytochrome b5 reductase identical to NADH-cytochrome b5 reductase	Electron transport chain	2.54	6.55	7.66e-07
STMEZ71	Alternative oxidase 1a	Electron transport chain	1.63	2.1	6.57e-05
STMHV15	Cytochrome c oxidoreductase putative	Electron transport chain	-0.975	1.94	7.64e-05
STMIC49	Cytochrome b561	Electron transport chain	4.08	9.25	3.82e-08
STMJI65	Cytochrome b5	Electron transport chain	1.39	3.63	1.47e-05
STMCL10	Gamma hydroxybutyrate dehydrogenase (EC 1.1.1.61)	Enzyme activity	1.99	3.24	2.15e-05
STMCL15	Formamidase putative / formamide amidohydrolase putative similar to SP|Q50228	Enzyme activity	-1.29	1.81	8.74e-05
STMCX65	Vacuolar processing enzyme-3	Enzyme activity	1.76	2.04	6.95e-05
STMCY27	Transferase family protein similar to deacetylvindoline 4-O-acetyltransferase	Enzyme activity	2.19	2.02	7.07e-05
STMDF72	Putative aminotransferase	Enzyme activity	1.4	3.9	1.13e-05
STMES24	Prephenate dehydratase	Enzyme activity	2.31	3.55	1.59e-05
STMHS77	UDPG glucosyltransferase	Enzyme activity	1.55	5.97	1.39e-06
STMHX28	UDP-glucoronosyl/UDP-glucosyl transferase family protein contains Pfam profile:	Enzyme activity	1.5	2.37	5.08e-05
STMIC69	dihydrolipoamide S-acetyltransferase (LTA2) identical to dihydrolipoamide	Enzyme activity	-1.98	2.89	3.06e-05
STMIO53	NADP-dependent glyceraldehyde-3-phosphate dehydrogenase	Enzyme activity	1.63	2.14	6.32e-05
STMDO18	Putative auxin-repressed protein	Hormone metabolism/signalling	-2.62	3.92	1.1e-05
STMIO18	AC006526 putative auxin-responsive protein	Hormone metabolism/signalling	-1.69	4.58	5.71e-06
STMIR75	Auxin-repressed protein-like protein	Hormone metabolism/signalling	-1.51	3.39	1.87e-05
STMCZ88	Solanesyl diphosphate synthase (SPS) identical to solanesyl diphosphate synthase	Isoprenoid metabolism	2.25	4.43	6.66e-06
STMCE55	GDSL-like Lipase/Acylhydrolase	Lipid metabolism/transport	3.74	7.76	2.07e-07
STMCL74	GDSL-motif lipase/hydrolase family protein similar to lipase [Arabidopsis thaliana] GI:	Lipid metabolism/transport	3.61	5.21	3.05e-06
STMCP32	GDSL-like Lipase/Acylhydrolase	Lipid metabolism/transport	3.97	6.82	5.76e-07
STMJD64	Putative leucine zipper protein (Fragment)	Molecular function	2.96	3.22	2.2e-05
STMCG81	Transducin family protein / WD-40 repeat family protein contains 4 WD-40 repeats	Nucleotide binding/hydrolysis	1.71	3.06	2.88e-05
STMCB78	Expressed protein similar to GI:4406788 GI:6063544 GI:2827651 GI:10764853 from	Oxidoreductases	2.39	8.22	1.26e-07
STMCP77	Oxidoreductase 2OG-Fe(II) oxygenase family protein similar to GI:5924383 from	Oxidoreductases	2.42	3.4	1.85e-05
STMGA16	OSJNBa0081C01.25 protein (OSJNBb0039L24.6 protein)	Oxidoreductases	1.82	5.28	2.82e-06
STMGM08	Non-photosynthetic ferredoxin	Oxidoreductases	1.49	5.06	3.55e-06
STMHE18	Oxidoreductase 2OG-Fe(II) oxygenase family protein similar to Flavonol synthase	Oxidoreductases	-1.49	2.65	3.87e-05
STMHO37	Short-chain dehydrogenase/reductase (SDR) family protein similar to carbonyl reductase	Oxidoreductases	3.25	7.96	1.67e-07
STMHS70	AX110P	Oxidoreductases	1.87	4.06	9.64e-06
STMIF87	oxidoreductase 2OG-Fe(II) oxygenase family protein similar to desacetoxyvindoline	Oxidoreductases	2.45	3.9	1.13e-05
STMIK80	rubredoxin family protein similar to SP|P04170 Rubredoxin (Rd)	Oxidoreductases	1.68	5.07	3.52e-06
STMJJ75	oxidoreductase 2OG-Fe(II) oxygenase family protein similar to GI:5924383 from	Oxidoreductases	2.6	6.65	6.86e-07
STMCG35	Ferredoxin--NADP reductase leaf-type isozyme chloroplast precursor (FNR)	Photosynthesis	1.55	4.44	6.58e-06
STMCH07	Plastocyanin chloroplast precursor	Photosynthesis	4.06	4.23	8.17e-06
STMCK76	Chlorophyll a/b-binding protein (cab-11)	Photosynthesis	3.36	2.14	6.34e-05
STMCK77	Malate dehydrogenase [NADP] chloroplast precursor (NADP-MDH) (EC 1.1.1.82 EC 1.1.1.82)	Photosynthesis	1.57	2	7.23e-05
STMCP03	Putative photosystem I reaction centre PSI-D subunit precursor	Photosynthesis	2.36	2.93	2.93e-05
STMCS27	Plastocyanin chloroplast precursor	Photosynthesis	4.21	3.12	2.42e-05
STMCU10	Photosystem II stability/assembly factor chloroplast (HCF136) identical to SP|O82660	Photosynthesis	1.59	2.66	3.81e-05
STMCV09	Putative photosystem II core complex proteins psbY chloroplast	Photosynthesis	2.81	3.45	1.77e-05
STMDB81	Photosystem II reaction centre W protein PsbW putative	Photosynthesis	2	2.85	3.18e-05
STMIQ74	plastocyanin-like domain-containing protein contains similarity to SP|Q02917 Early	Photosynthesis	2.36	2.19	6.03e-05
STMCG02	OTU-like cysteine protease putative	Protein degradation	2.87	8.5	9.14e-08
STMCH42	OTU-like cysteine protease putative	Protein degradation	2.46	5.41	2.47e-06
STMEZ18	Chloroplast protease precursor	Protein degradation	2.59	5.03	3.63e-06
STMGL58	OTU-like cysteine protease putative	Protein degradation	2.63	6.25	1.04e-06
STMIG88	Cysteine protease	Protein degradation	1.32	3.44	1.79e-05
STMIW06	aspartyl protease family protein contains Pfam PF00026: Eukaryotic aspartyl protease	Protein degradation	3.16	4.92	4.48e-06
STMGV86	WD-40 repeat protein family contains 4 WD-40 repeats (PF00400) (2 weak); PS00778	Protein metabolism	-1.1	1.9	7.97e-05
STMIW18	Aspartic proteinase 2	Protein metabolism	2.16	4.53	6.03e-06
STMEY28	FK506 binding protein 1 {Arabidopsis thaliana;}	Protein structure	1.22	2.53	4.34e-05
STMGU36	Peptidyl-prolyl cis-trans isomerase (PPIase) (Rotamase) (Cyclophilin)	Protein structure	1.83	3.95	1.08e-05
STMHV03	Suberization-associated anionic peroxidase 2 precursor (TMP2)	Redox/e-transport	2.75	4.52	6.09e-06
STMCS74	Chloroplast ribosomal protein L10	Ribosome structure	1.69	2.72	3.61e-05
STMDF90	Chloroplast ribosomal protein L10	Ribosome structure	1.33	1.93	7.72e-05
STMDH24	ribosomal protein L12-1a {Nicotiana tabacum;}	Ribosome structure	1.44	2.74	3.54e-05
STMEW81	60s acidic ribosomal protein	Ribosome structure	4.05	6.55	4.69e-07
STMIR95	ribosomal protein L18 family protein similar to ribosomal protein L18 GI:3980238 from	Ribosome structure	1.51	2.77	3.42e-05
STMDF13	29 kDa ribonucleoprotein B chloroplast precursor (CP29B)	RNA binding	2.59	8.04	1.53e-07
STMCD25	Flavonol 3-O-glucosyltransferase (UDP-glucose flavonoid 3-O-glucosyltransferase)	Secondary metabolism	4.85	4.9	3.77e-06
STMCF20	Anthocyanidin 3-O-glucosyltransferase	Secondary metabolism	3.85	5.97	1.39e-06
STMCL27	Flavonol 3-O-glucosyltransferase (UDP-glucose flavonoid 3-O-glucosyltransferase)	Secondary metabolism	5.03	4.11	9.25e-06
STMCS41	Cinnamic acid 4-hydroxylase	Secondary metabolism	2.99	4.9	4.15e-06
STMCX70	Flavonol 3-O-glucosyltransferase (UDP-glucose flavonoid 3-O-glucosyltransferase)	Secondary metabolism	4.53	7.96	1.66e-07
STMDB35	Flavanone 3 beta-hydroxylase (EC 1.14.11.9)	Secondary metabolism	5.34	7.3	3.43e-07
STMGQ39	Phenylalanine ammonia-lyase (Fragment) (EC 4.3.1.5)	Secondary metabolism	3.52	4.11	1.12e-05
STMHT83	Hypothetical protein {Solanum demissum;}	Secondary metabolism	3.66	5.85	1.58e-06
STMIQ58	Flavonol 3-O-glucosyltransferase (UDP-glucose flavonoid 3-O-glucosyltransferase)	Secondary metabolism	2.12	1.8	8.76e-05
STMCI91	Putative acid phosphatase	Signalling	2.43	2.51	4.4e-05
STMCP90	Putative acid phosphatase	Signalling	2.61	4.48	6.36e-06
STMCB02	Ser/Thr specific protein phosphatase 2A B regulatory subunit beta isoform	Signalling	1.7	2.62	3.95e-05
STMDB22	photolyase/blue light photoreceptor (PHR2) identical to photolyase/blue light	Signalling	1.91	6.58	7.4e-07
STMIB31	GIGANTEA {Arabidopsis thaliana;}	Signalling	2.51	4.04	9.81e-06
STMIM74	leucine-rich repeat transmembrane protein kinase putative similar to somatic	Signalling	1.27	1.7	9.66e-05
STMJO16	GIGANTEA {Arabidopsis thaliana;}	Signalling	2.93	3.69	1.39e-05
STMES16	Putative sterol 4-alpha-methyl-oxidase	Sterol metabolism	1.67	3.58	1.55e-05
STMHZ93	S-adenosyl-methionine-sterol-C-methyltransferase homolog (Fragment) (EC 2.1.1.41)	Sterol metabolism	1.22	3.47	1.72e-05
STMCL58	hypoxia-responsive family protein contains Pfam profile: PF04588 hypoxia induced	Stress	1.7	2.93	2.94e-05
STMCN43	Glutathione peroxidase (EC 1.11.1.9)	Stress	2.3	2.22	5.85e-05
STMCP38	CDSP32 protein (Chloroplast Drought-induced Stress Protein of 32kDa)	Stress	2.06	2.54	4.28e-05
STMEP04	thioredoxin-like protein	Stress	1.19	3.54	1.61e-05
STMHF46	stress enhanced protein 1 (SEP1) identical to stress enhanced protein 1 (SEP1) GI:	Stress	1.51	2.68	3.72e-05
STMIK62	Glutathione S-transferase class-phi (EC 2.5.1.18)	Stress	1.91	3.36	1.93e-05
STMIX92	universal stress protein family	Stress	2.06	3.69	1.39e-05
STMIZ75	light stress-responsive one-helix protein (OHP2) contains similarity to photosystem II	Stress	1.4	2.86	3.14e-05
STMIZ84	light stress-responsive one-helix protein (OHP2) contains similarity to photosystem II	Stress	1.66	2.91	2.99e-05
STMJN57	Heat shock protein 70 (Fragment)	Stress	1.78	1.83	8.57e-05
STMCL79	succinate dehydrogenase iron-sulphur subunit mitochondrial (SDH2-2) nearly identical	TCA cycle	1.23	1.8	8.79e-05
STMCD13	RNA polymerase sigma subunit SigF (sigF) / sigma-like factor (SIG6) identical to RNA	Transcription regulation	2.71	7.61	2.45e-07
STMCG77	transcriptional regulator putative	Transcription regulation	2.39	4.8	4.59e-06
STMDB40	Sigma factor	Transcription regulation	2.09	4.31	7.51e-06
STMGF59	putative transcription factor BHLH6 {Arabidopsis thaliana;}	Transcription regulation	-2.78	3.1	2.49e-05
STMCD85	Major facilitator family transporter	Transport	2.35	4.2	8.37e-06
STMDG17	metal-transporting P-type ATPase putative (PAA1) nearly identical to gi:2668492;	Transport	1.34	1.74	9.33e-05
STMGV51	Water channel protein	Transport	-1.16	2.03	7.07e-05
STMHT39	lipocalin putative similar to temperature stress-induced lipocalin [Triticum aestivum]	Transport	3.48	9.46	2.96e-08
STMJA19	adp atp carrier protein mitochondrial precursor (adp/atp translocase)	Transport	-2.17	4.85	4.39e-06
STMCC62	Expressed protein	Unknown	2.56	4.79	4.67e-06
STMCN51	Hypothetical protein precursor	Unknown	2.05	3.77	1.42e-05
STMCN90	Expressed protein	Unknown	1.34	1.79	8.89e-05
STMCR34	Cotton fiber Expressed protein 1	Unknown	1.97	4.27	7.84e-06
STMCS66	Hypothetical protein precursor	Unknown	2.05	3.51	1.67e-05
STMCU44	Expressed protein	Unknown	1.5	2.08	6.68e-05
STMCY01	Expressed protein	Unknown	4.29	10.5	8e-09
STMCY08	Expressed protein	Unknown	3.16	8.24	1.23e-07
STMCY18	AT5g17550/K10A8_30 {Arabidopsis thaliana}	Unknown	1.58	4.95	3.95e-06
STMDD43	Allergen-like protein BRSn20	Unknown	1.5	2.29	5.49e-05
STMDE58	phytochelatin synthetase-like protein {Arabidopsis thaliana;}	Unknown	1.48	2.06	6.87e-05
STMDF22	Expressed protein	Unknown	1.76	4.66	5.27e-06
STMEP37	At1g02120/T7I23_26	Unknown	1.89	4.17	8.66e-06
STMEQ33	Expressed protein	Unknown	1.27	3.84	1.2e-05
STMER04	Expressed protein	Unknown	1.29	4.51	6.17e-06
STMEU64	unknown {Arabidopsis thaliana;}	Unknown	1.77	5.99	1.37e-06
STMGA23	plastocyanin-like domain-containing protein contains similarity to SP|Q02917 Early	Unknown	2.11	5.46	2.36e-06
STMGF27	Expressed protein	Unknown	0.981	1.68	9.91e-05
STMGF93	CLIP-associating protein (CLASP) -related similar to CLIP-associating protein CLASP2	Unknown	1.26	2.21	5.9e-05
STMHA77	Expressed protein	Unknown	-1.08	1.71	9.61e-05
STMHE32	Expressed protein	Unknown	-1.79	6.13	1.18e-06
STMHE84	C. elegans GNA-2 protein (Corresponding sequence T23G11.2)	Unknown	-1.12	2.26	5.64e-05
STMHK35	tetratricopeptide repeat (TPR)-containing protein contains Pfam profile: PF00515	Unknown	1	2.12	6.43e-05
STMHP61	Expressed protein similar to hypothetical protein GB:CAB80707 GI:7268598 from	Unknown	2.88	2.9	3.01e-05
STMHQ23	Expressed protein contains Pfam profile: PF03959 domain of unknown function (DUF341)	Unknown	2.61	5.15	3.24e-06
STMHR72	Expressed protein	Unknown	-1.98	7.6	2.47e-07
STMHS53	Leaf protein	Unknown	1.42	1.94	7.69e-05
STMHV16	Expressed protein	Unknown	3.36	8.73	7.02e-08
STMHZ63	Expressed protein	Unknown	2.25	3.31	2.01e-05
STMID37	unknown {Davidia involucrata;}	Unknown	2.04	6.94	5.03e-07
STMII11	F27F5.25	Unknown	1.38	3.07	2.55e-05
STMII48	Self-pruning interacting protein 1	Unknown	2.06	2.35	5.18e-05
STMIS03	Expressed protein	Unknown	1.78	4.02	1e-05
STMIU53	Expressed protein	Unknown	1.49	2.88	3.08e-05
STMJA34	Expressed protein	Unknown	1.64	5.49	2.28e-06
STMJG61	unknown protein {Arabidopsis thaliana;}	Unknown	1.36	2.14	6.33e-05
STMJP12	Expressed protein	Unknown	3.19	8.43	9.86e-08
King Edward at 24h of light exposure
Potato EST clone	Putative function	GO slim	M-value	B-value	P-value
STMIY23	Glycine decarboxylase complex H-protein	Amino acid metabolism	2.01	2.95	3.06e-05
STMCN94	ATP synthase delta chain chloroplast precursor (EC 3.6.3.14 EC 3.6.3.14 EC 3.6.3.14)	ATP synthesis	1.9	3.43	1.87e-05
STMEY61	ATP synthase gamma chain chloroplast precursor (EC 3.6.3.14 EC 3.6.3.14 EC 3.6.3.14)	ATP synthesis	2.58	5.14	3.05e-06
STMIU54	SOUL heme-binding family protein weak similarity to SOUL protein [Mus musculus] GI:	Binding	2.2	2.71	3.91e-05
STMHN38	Fructose-1 6-bisphosphatase cytosolic (D-fructose-1 6-bisphosphate 1-phosphohydrolase)	Carbohydrate metabolism	1.32	1.9	8.86e-05
STMDB09	Putative proline-rich protein	Cell wall	1.32	3.3	2.14e-05
STMFB12	DC1.2 homologue	Cell wall	1.95	2.34	5.73e-05
STMHY42	Xyloglucan endotransglucosylase-hydrolase XTH6	Cell wall	1.63	2.11	7.21e-05
STMID60	Xyloglucan endotransglucosylase-hydrolase XTH6	Cell wall	2.04	5.89	1.33e-06
STMDI74	Alpha-tubulin	Cellular structures/cytoskeleton	1.51	2.19	8.77e-05
STMCX44	S-adenosyl-L-methionine Mg-protoporphyrin IX methyltranserase (EC 2.1.1.11)	Chorophyll synthesis	2.03	2.66	4.11e-05
STMDH13	NADPH:protochlorophyllide oxidoreductase	Chorophyll synthesis	2.92	3.04	2.79e-05
STMHY74	Mg protoporphyrin IX chelatase (EC 4.99.1.-)	Chorophyll synthesis	1.74	4.78	4.49e-06
STMGI75	cytochrome P-450LXXIA1 [similarity] - avocado	CYP450	-1.24	2.99	3.19e-05
STMIW18	Aspartic proteinase 2	Defence	1.77	2.96	3.05e-05
STMCG72	plastid developmental protein DAG putative similar to DAG protein chloroplast	Development	1.94	3.22	2.33e-05
STMCB91	UV-damaged DNA binding protein 1	DNA binding	1.36	3.43	1.88e-05
STMHU96	WERBP-1 protein	DNA binding	2.98	3.3	2.13e-05
STMIY21	B-box zinc finger putative	DNA binding	1.07	2.3	5.96e-05
STMDC37	NADH-cytochrome b5 reductase identical to NADH-cytochrome b5 reductase	Electron transport chain	1.61	2.89	3.27e-05
STMIC49	Cytochrome b561	Electron transport chain	1.67	2.23	6.38e-05
STMCD74	uridylyltransferase-related similar to [Protein-PII] uridylyltransferase	Enzyme activity	1.94	2.53	4.7e-05
STMCL15	formamidase putative / formamide amidohydrolase putative similar to SP|Q50228	Enzyme activity	-1.37	2.39	5.43e-05
STMCP95	Aminotransferase 2	Enzyme activity	2.17	3.41	1.9e-05
STMDB04	Phosphorylase family	Enzyme activity	2.35	1.87	9.19e-05
STMDF72	Putative aminotransferase	Enzyme activity	1.29	3.26	2.24e-05
STMIY72	UDP-glucoronosyl/UDP-glucosyl transferase family protein contains Pfam profile:	Enzyme activity	-0.963	1.86	9.24e-05
STMCM20	Glyceraldehyde-3-phosphate dehydrogenase A chloroplast precursor	Glycolysis	2.64	4.21	8.29e-06
STMCP14	Glyceraldehyde-3-phosphate dehydrogenase A chloroplast precursor	Glycolysis	2.62	5.84	1.41e-06
STMCS94	nine-cis-epoxycarotenoid dioxygenase1 {Pisum sativum}	Hormone metabolism/signalling	2.29	3.74	1.35e-05
STMEY49	auxin-responsive family protein similar to auxin-induced protein TGSAUR22 (GI:10185820)	Hormone metabolism/signalling	1.95	5.11	3.14e-06
STMIR75	Auxin-repressed protein-like protein	Hormone metabolism/signalling	-1.48	3.26	2.22e-05
STMCZ88	solanesyl diphosphate synthase (SPS) identical to solanesyl diphosphate synthase	Isoprenoid metabolism	1.86	2.95	3.07e-05
STMDB11	Isopentenyl diphosphate isomerase 1	Isoprenoid metabolism	1.5	2.56	4.54e-05
STMCE55	GDSL-like Lipase/Acylhydrolase	Lipid metabolism/transport	2.28	3.76	1.33e-05
STMCP32	GDSL-like Lipase/Acylhydrolase	Lipid metabolism/transport	2.36	2.67	4.09e-05
STMEW09	Putative V-type ATPase 116kDa subunit family	Molecular function	2.83	4.52	5.95e-06
STMEV93	Ras-related GTP-binding protein	Nucleotide binding	1.47	4.9	3.96e-06
STMCP81	Phosphoribulokinase / Uridine kinase family putative	Nucleotide metabolism	1.35	2.81	3.53e-05
STMCB78	Expressed protein similar to GI:4406788 GI:6063544 GI:2827651 GI:10764853 from	Oxidoreductases	1.75	5.6	1.83e-06
STMHO37	short-chain dehydrogenase/reductase (SDR) family protein similar to carbonyl reductase	Oxidoreductases	1.86	3.49	1.76e-05
STMIK80	rubredoxin family protein similar to SP|P04170 Rubredoxin (Rd)	Oxidoreductases	1.14	2.02	7.9e-05
STMIR38	2Fe-2S iron-sulfur cluster binding domain putative	Oxidoreductases	1.7	1.82	9.68e-05
STMJJ75	oxidoreductase 2OG-Fe(II) oxygenase family protein similar to GI:5924383 from	Oxidoreductases	1.66	3.08	2.7e-05
STMCB94	Oxygen-evolving enhancer protein 2 chloroplast precursor (OEE2)	Photosynthesis	2.28	3.1	2.64e-05
STMCG35	Ferredoxin--NADP reductase leaf-type isozyme chloroplast precursor (FNR)	Photosynthesis	2.21	7.08	3.33e-07
STMCH07	Plastocyanin chloroplast precursor	Photosynthesis	3.29	2.59	4.43e-05
STMCK76	Chlorophyll a/b-binding protein (cab-11)	Photosynthesis	3.54	2.64	4.23e-05
STMCK77	Malate dehydrogenase [NADP] chloroplast precursor (NADP-MDH) (EC 1.1.1.82 EC 1.1.1.82)	Photosynthesis	1.62	2.36	5.6e-05
STMCM49	Photosystem II 10 kDa polypeptide chloroplast precursor	Photosynthesis	1.79	2.92	3.45e-05
STMCM84	Ultraviolet-B-repressible protein	Photosynthesis	1.89	2.92	3.15e-05
STMCO48	Photosystem I subunit XI	Photosynthesis	3.08	3.42	1.9e-05
STMCP03	Putative photosystem I reaction centre PSI-D subunit precursor	Photosynthesis	2.69	4	1.04e-05
STMCP64	Oxygen-evolving enhancer protein 1 chloroplast precursor (OEE1)	Photosynthesis	2.71	2.58	4.47e-05
STMCU10	photosystem II stability/assembly factor chloroplast (HCF136) identical to SP|O82660	Photosynthesis	1.61	2.85	3.4e-05
STMCV09	Putative photosystem II core complex proteins psbY chloroplast	Photosynthesis	2.6	2.9	3.23e-05
STMCZ35	Photosystem I reaction center subunit IV A chloroplast precursor (PSI-E A)	Photosynthesis	2.65	3.9	1.14e-05
STMDB81	Photosystem II reaction centre W protein PsbW putative	Photosynthesis	2.41	4.37	6.97e-06
STMDC75	Malate dehydrogenase [NADP] chloroplast precursor (NADP-MDH) (EC 1.1.1.82 EC 1.1.1.82)	Photosynthesis	2.04	2.73	3.83e-05
STMES37	Ribulose bisphosphate carboxylase/oxygenase activase chloroplast precursor	photosynthesis	2.47	4.35	7.11e-06
STMIK32	Ultraviolet-B-repressible protein	Photosynthesis	2.04	3.86	1.2e-05
STMCG02	OTU-like cysteine protease putative	Protein degradation	1.47	3.18	2.42e-05
STMGG21	26S proteasome regulatory subunit putative (RPN12) similar to 26S proteasome	Protein degradation	-1.14	3.01	2.87e-05
STMHR75	F-box family protein contains similarity to F-box protein FBX3 GI:6103643 from	Protein degradation	-1.18	2.6	4.37e-05
STMEY28	FK506 binding protein 1 {Arabidopsis thaliana;}	Protein structure	1.37	3.49	1.76e-05
STMHV03	Suberization-associated anionic peroxidase 2 precursor (TMP2)	Redox/e-transport	2.29	3.08	2.7e-05
STMCL73	Ribosomal protein S5	Ribosome structure	1.85	2.02	7.9e-05
STMCS74	Chloroplast ribosomal protein L10	Ribosome structure	1.64	2.56	4.58e-05
STMEW81	60s acidic ribosomal protein	Ribosome structure	2.45	5.73	1.54e-06
STMCI90	RNA-binding protein putative	RNA binding	1.58	3.06	2.75e-05
STMDF13	29 kDa ribonucleoprotein B chloroplast precursor (CP29B)	RNA binding	2.23	6.66	5.49e-07
STMJC87	cleavage and polyadenylation specificity factor (CPSF) A subunit C-terminal	RNA metabolism	1.92	3.51	1.72e-05
STMCD25	Flavonol 3-O-glucosyltransferase (UDP-glucose flavonoid 3-O-glucosyltransferase)	Secondary metabolism	2.98	4.02	1.07e-05
STMCF20	Anthocyanidin 3-O-glucosyltransferase	Secondary metabolism	3.07	4.12	9.15e-06
STMCL27	Flavonol 3-O-glucosyltransferase (UDP-glucose flavonoid 3-O-glucosyltransferase)	Secondary metabolism	3.06	3.12	2.79e-05
STMCX70	Flavonol 3-O-glucosyltransferase (UDP-glucose flavonoid 3-O-glucosyltransferase)	Secondary metabolism	2.83	4.17	8.64e-06
STMDB35	Flavanone 3 beta-hydroxylase (EC 1.14.11.9)	Secondary metabolism	4.13	5.15	3.03e-06
STMGQ39	Phenylalanine ammonia-lyase (Fragment) (EC 4.3.1.5)	Secondary metabolism	2.57	2.1	8.74e-05
STMCP90	Putative acid phosphatase	Signalling	2.51	4.17	8.67e-06
STMCA48	Protein kinase-like protein	Signalling	1.28	2.43	5.2e-05
STMDB22	photolyase/blue light photoreceptor (PHR2) identical to photolyase/blue light	Signalling	1.16	2.62	4.31e-05
STMJF23	Protein kinase domain putative	Signalling	1.34	2.57	4.51e-05
STMEW44	Mevalonate kinase	Steroid metabolism	1.15	1.89	9e-05
STMDD14	iron-deficiency-responsive protein putative strong similarity to iron-deficiency	Stress	1.69	3.23	2.48e-05
STMEP04	thioredoxin-like protein	Stress	1.18	3.56	1.63e-05
STMIM43	Heat shock protein (Lycopersicum esculentum mRNA sequence)	Stress	-1.76	2.23	6.4e-05
STMCX92	Plasmodium falciparum RNA polymerase I	Transcription regulation	2.79	2.29	5.97e-05
STMDB40	Sigma factor	Transcription regulation	1.72	2.81	3.53e-05
STMGF59	putative transcription factor BHLH6 {Arabidopsis thaliana;}	Transcription regulation	-2.41	2.07	7.46e-05
STMHT39	lipocalin putative similar to temperature stress-induced lipocalin [Triticum aestivum]	Transport	2.19	5.74	1.58e-06
STMJA19	adp atp carrier protein mitochondrial precursor (adp/atp translocase)	Transport	-1.87	3.68	1.45e-05
STMCN51	Hypothetical protein precursor	Unknown	1.91	3.29	2.34e-05
STMCS25	CG31626-PA (Cg31626-pb)	Unknown	2.71	2.94	3.36e-05
STMCS66	Hypothetical protein precursor	Unknown	1.71	2.15	6.9e-05
STMCU44	Expressed protein	Unknown	1.92	4.09	9.44e-06
STMCY01	Expressed protein	Unknown	2.53	6.39	7.56e-07
STMCY08	Expressed protein	Unknown	1.68	3.2	2.37e-05
STMEQ29	Expressed protein	Unknown	1.87	2.26	6.16e-05
STMEU64	unknown {Arabidopsis thaliana;}	Unknown	1.33	3.64	1.5e-05
STMGA23	plastocyanin-like domain-containing protein contains similarity to SP|Q02917 Early	Unknown	1.65	3.46	1.82e-05
STMGF93	CLIP-associating protein (CLASP) -related similar to CLIP-associating protein CLASP2	Unknown	1.26	2.27	6.1e-05
STMGG71	WSSV374	Unknown	1.08	2.13	7.09e-05
STMGO62	Expressed protein hypothetical protein - Synechocystis sp. (strain PCC 6803) PIR:	Unknown	1.39	2.71	3.93e-05
STMHE32	Expressed protein	Unknown	-1.35	3.82	1.24e-05
STMHP61	Expressed protein similar to hypothetical protein GB:CAB80707 GI:7268598 from	Unknown	2.57	2.11	7.17e-05
STMHR72	Expressed protein	Unknown	-2.15	7.9	1.2e-07
STMHV16	Expressed protein	Unknown	2.56	6.41	7.36e-07
STMHY28	RIO1 family putative	Unknown	-1.21	2.42	5.24e-05
STMIB68	protein W09G12.7 [imported] - Caenorhabditis elegans {Caenorhabditis elegans;}	Unknown	-1.12	2.94	3.11e-05
STMID37	unknown {Davidia involucrata;}	Unknown	1.08	1.92	8.75e-05
STMIF38	GAP-2-3 {Caenorhabditis elegans;}	Unknown	1.7	4.48	6.22e-06
STMIR73	Expressed protein similar to At1g33780 [Arabidopsis thaliana]; contains Pfam profile	Unknown	1.42	1.79	9.97e-05
STMIU53	Expressed protein	Unknown	1.93	4.92	3.87e-06
STMIZ92	Expressed protein	Unknown	1.48	3.14	2.72e-05
STMJA34	Expressed protein	Unknown	1.14	2.63	4.27e-05
STMJE04	AT3g47831/T23J7 {Arabidopsis thaliana;}	Unknown	1.58	2.33	5.77e-05
STMJP12	Expressed protein	Unknown	2.26	5.58	1.88e-06
King Edward 48h of light exposure
Potato EST clone	Putative function	GO slim	M-value	B-value	P-value
STMIY23	Glycine decarboxylase complex H-protein	Amino acid metabolism	1.98	2.84	3.39e-05
STMCN94	ATP synthase delta chain chloroplast precursor (EC 3.6.3.14 EC 3.6.3.14 EC 3.6.3.14)	ATP synthesis	2.08	4.14	9.04e-06
STMEY61	ATP synthase gamma chain chloroplast precursor (EC 3.6.3.14 EC 3.6.3.14 EC 3.6.3.14)	ATP synthesis	3.26	7	4.16e-07
STMDC82	phenylalkylamine binding protein homolog {Arabidopsis thaliana;}	Binding	1.73	2.63	4.6e-05
STMIU54	SOUL heme-binding family protein weak similarity to SOUL protein [Mus musculus] GI:	Binding	2.17	2.59	4.36e-05
STMHN38	Fructose-1 6-bisphosphatase cytosolic (D-fructose-1 6-bisphosphate 1-phosphohydrolase)	Carbohydrate metabolism	1.67	3.75	1.35e-05
STMHU47	Fructose-1 6-bisphosphatase cytosolic (D-fructose-1 6-bisphosphate 1-phosphohydrolase)	Carbohydrate metabolism	1.4	2.63	4.17e-05
STMCS50	Extensin-like protein (Fragment)	Cell wall	2.66	1.92	8.46e-05
STMDB09	Putative proline-rich protein	Cell wall	2.59	8.42	7.67e-08
STMID60	Xyloglucan endotransglucosylase-hydrolase XTH6	Cell wall	1.73	4.65	5.33e-06
STMIH73	Xyloglucan endotransglycosylase	Cell wall	-2.12	2.01	7.7e-05
STMDI74	Alpha-tubulin	Cellular structures/cytoskeleton	1.63	2.62	5.65e-05
STMED13	vesicle tethering family protein contains Pfam PF04869: Uso1 / p115 like vesicle	Cellular structures/cytoskeleton	5.45	2.91	3.46e-05
STMGO75	Putative microtubial binding protein	Cellular structures/cytoskeleton	-1.78	2.51	6.39e-05
STMJF96	Multiple ankyrin repeat single KH domain protein	Cellular structures/cytoskeleton	1.74	2.2	6.39e-05
STMID83	Chloroplast small heat shock protein class I	Chaperone	3.53	1.94	8.74e-05
STMCX44	S-adenosyl-L-methionine Mg-protoporphyrin IX methyltranserase (EC 2.1.1.11)	Chorophyll synthesis	2.3	3.61	1.56e-05
STMDH13	NADPH:protochlorophyllide oxidoreductase	Chorophyll synthesis	3.45	4.36	7.24e-06
STMHY74	Mg protoporphyrin IX chelatase (EC 4.99.1.-)	Chorophyll synthesis	1.29	2.48	4.86e-05
STMCG85	Putative cytochrome P450	CYP450	2.43	2.86	3.32e-05
STMGB09	Putative cytochrome P450	CYP450	2.52	1.84	9.17e-05
STMGI75	cytochrome P-450LXXIA1 [similarity] - avocado	CYP450	-1.48	4.22	8.9e-06
STMHN67	cytochrome P450 71B36 putative (CYP71B36) identical to Cytochrome P450 71B36	CYP450	-1.81	2.71	3.84e-05
STMIR26	TMV induced protein 1-2	Defence	1.8	3.75	1.34e-05
STMCG72	plastid developmental protein DAG putative similar to DAG protein chloroplast	Development	2.54	5.35	2.56e-06
STMCB91	UV-damaged DNA binding protein 1	DNA binding	1.28	2.92	3.14e-05
STMFB49	Arabidopsis thaliana genomic DNA chromosome 3 P1 clone: MVI11	DNA binding	2.18	3.1	2.6e-05
STMHU96	WERBP-1 protein	DNA binding	2.83	2.88	3.25e-05
STMIY21	B-box zinc finger putative	DNA binding	1.11	2.55	4.54e-05
STMEV18	DNA polymerase lambda	DNA metabolism	2.07	5.76	1.65e-06
STMCD74	uridylyltransferase-related similar to [Protein-PII] uridylyltransferase	Enzyme activity	2.02	2.82	3.44e-05
STMCP95	Aminotransferase 2	Enzyme activity	2.89	5.68	1.79e-06
STMCU36	dehydroascorbate reductase putative Strong similarity to dehydroascorbate reductase	Enzyme activity	1.44	3.03	2.79e-05
STMDF72	Putative aminotransferase	Enzyme activity	1.07	1.82	9.36e-05
STMEQ70	(S)-2-hydroxy-acid oxidase peroxisomal putative / glycolate oxidase putative /	Enzyme activity	1.78	1.99	7.92e-05
STMHR74	formyltetrahydrofolate deformylase putative similar to formyltetrahydrofolate	Enzyme activity	1.08	2.74	3.73e-05
STMCA28	stearoyl-acyl-carrier protein desaturase {Ricinus communis;}	Fatty acid metabolism	1.05	2.03	7.62e-05
STMCM20	Glyceraldehyde-3-phosphate dehydrogenase A chloroplast precursor	Glycolysis	2.88	4.92	4e-06
STMCP14	Glyceraldehyde-3-phosphate dehydrogenase A chloroplast precursor	Glycolysis	3.24	7.5	2.32e-07
STMCQ96	Phosphoglycerate kinase (EC 2.7.2.3)	Glycolysis	1.55	4.03	1.02e-05
STMCI86	S-adenosylmethionine synthetase 1 (Methionine adenosyltransferase 1) (AdoMet synthetase 1)	Hormone metabolism/signalling	1.82	2.45	5.51e-05
STMCS94	nine-cis-epoxycarotenoid dioxygenase1 {Pisum sativum}	Hormone metabolism/signalling	3.05	5.99	1.28e-06
STMEY49	auxin-responsive family protein similar to auxin-induced protein TGSAUR22 (GI:10185820)	Hormone metabolism/signalling	2.53	7.14	3.54e-07
STMDB11	Isopentenyl diphosphate isomerase 1	Isoprenoid metabolism	1.81	4.05	9.88e-06
STMCE55	GDSL-like Lipase/Acylhydrolase	Lipid metabolism/transport	1.76	1.75	9.97e-05
STMEW09	Putative V-type ATPase 116kDa subunit family	Molecular function	2.88	4.7	5.07e-06
STMEV93	Ras-related GTP-binding protein	Nucleotide binding	1.74	6.23	9.81e-07
STMCP81	Phosphoribulokinase / Uridine kinase family putative	Nucleotide metabolism	1.38	2.99	2.91e-05
STMCB78	Expressed protein similar to GI:4406788 GI:6063544 GI:2827651 GI:10764853 from	Oxidoreductases	1.6	4.98	3.79e-06
STMCU04	Superoxidase dismutase	Oxidoreductases	2.26	1.96	8.1e-05
STMGP48	Peroxidase	Oxidoreductases	-1.4	3.24	2.48e-05
STMHG87	Superoxide dismutase (EC 1.15.1.1)	Oxidoreductases	1.6	2.61	4.28e-05
STMHO37	short-chain dehydrogenase/reductase (SDR) family protein similar to carbonyl reductase	Oxidoreductases	2.06	4.3	7.68e-06
STMIK80	rubredoxin family protein similar to SP|P04170 Rubredoxin (Rd)	Oxidoreductases	1.16	2.15	6.76e-05
STMIR38	2Fe-2S iron-sulfur cluster binding domain putative	Oxidoreductases	1.78	2.16	6.69e-05
STMBB25	tomato OEC	Photosynthesis	2.26	1.8	9.49e-05
STMCB56	Ribulose bisphosphate carboxylase small chain 1 chloroplast precursor	Photosynthesis	4.04	2.54	5.04e-05
STMCB94	Oxygen-evolving enhancer protein 2 chloroplast precursor (OEE2)	Photosynthesis	2.79	4.68	5.2e-06
STMCG35	Ferredoxin--NADP reductase leaf-type isozyme chloroplast precursor (FNR)	Photosynthesis	2.75	8.76	4.97e-08
STMCG74	Ribulose bisphosphate carboxylase small chain 2A chloroplast precursor	Photosynthesis	3.57	3.85	1.21e-05
STMCH07	Plastocyanin chloroplast precursor	Photosynthesis	4.08	4.28	7.83e-06
STMCK76	Chlorophyll a/b-binding protein (cab-11)	Photosynthesis	4.35	4.25	8.1e-06
STMCK77	Malate dehydrogenase [NADP] chloroplast precursor (NADP-MDH) (EC 1.1.1.82 EC 1.1.1.82)	Photosynthesis	1.81	3.18	2.41e-05
STMCK94	Ribulose bisphosphate carboxylase small chain 3 chloroplast precursor	Photosynthesis	4.02	2.72	3.82e-05
STMCM49	Photosystem II 10 kDa polypeptide chloroplast precursor	Photosynthesis	2.05	3.87	1.3e-05
STMCM84	Ultraviolet-B-repressible protein	Photosynthesis	2.33	4.57	5.78e-06
STMCO48	Photosystem I subunit XI	Photosynthesis	3.8	5.07	3.43e-06
STMCO92	oxygen-evolving enhancer protein 3 chloroplast putative (PSBQ1) (PSBQ) identical to	Photosynthesis	3.41	2.48	4.84e-05
STMCP03	Putative photosystem I reaction centre PSI-D subunit precursor	Photosynthesis	2.85	4.46	6.53e-06
STMCP64	Oxygen-evolving enhancer protein 1 chloroplast precursor (OEE1)	Photosynthesis	2.58	2.18	6.53e-05
STMCS27	Plastocyanin chloroplast precursor	Photosynthesis	3.76	2.29	5.88e-05
STMCS92	Photosystem II reaction centre W protein PsbW putative	Photosynthesis	2.11	2.4	5.23e-05
STMCU08	Oxygen-evolving enhancer protein 1 chloroplast precursor (OEE1)	Photosynthesis	2.79	3.02	2.82e-05
STMCU10	photosystem II stability/assembly factor chloroplast (HCF136) identical to SP|O82660	Photosynthesis	1.44	1.94	8.3e-05
STMCV09	Putative photosystem II core complex proteins psbY chloroplast	Photosynthesis	2.98	3.96	1.09e-05
STMCY88	Chlorophyll a-b binding protein 1B chloroplast precursor (LHCII type I CAB-1B) (LHCP)	Photosynthesis	4.5	2.23	6.22e-05
STMCZ35	Photosystem I reaction center subunit IV A chloroplast precursor (PSI-E A)	Photosynthesis	2.93	4.71	5e-06
STMDB44	Ribulose bisphosphate carboxylase/oxygenase activase chloroplast precursor	Photosynthesis	2.81	2.54	4.58e-05
STMDB81	Photosystem II reaction centre W protein PsbW putative	Photosynthesis	2.65	5.13	3.23e-06
STMDC75	Malate dehydrogenase [NADP] chloroplast precursor (NADP-MDH) (EC 1.1.1.82 EC 1.1.1.82)	Photosynthesis	2.14	3.08	2.67e-05
STMES37	Ribulose bisphosphate carboxylase/oxygenase activase chloroplast precursor	photosynthesis	3.18	6.35	8.62e-07
STMES83	Putative photosystem II core complex proteins psbY chloroplast	Photosynthesis	2.02	2.03	7.62e-05
STMHX87	PSI-H precursor	Photosynthesis	2.6	3.25	2.25e-05
STMIK32	Ultraviolet-B-repressible protein	Photosynthesis	2.62	5.83	1.52e-06
STMIR58	Ultraviolet-B-repressible protein	Photosynthesis	2.3	3.06	2.71e-05
STMIX96	Ultraviolet-B-repressible protein	Photosynthesis	2.22	3.06	2.71e-05
STMIZ57	Photosystem II 10 kDa polypeptide chloroplast precursor	Photosynthesis	1.22	3.1	2.6e-05
STMHR75	F-box family protein contains similarity to F-box protein FBX3 GI:6103643 from	Protein degradation	-1.28	3.2	2.36e-05
STMHZ54	Ubiquitin extension protein	Protein degradation	-1.36	2.3	5.79e-05
STMIW18	Aspartic proteinase 2	Protein metabolism	1.88	3.44	1.86e-05
STMCL73	Ribosomal protein S5	Ribosome structure	2.11	3.02	2.82e-05
STMCZ29	50S ribosomal protein L27 chloroplast precursor (CL27)	Ribosome structure	2.11	1.9	8.64e-05
STMDH24	ribosomal protein L12-1a {Nicotiana tabacum;}	Ribosome structure	1.39	2.55	4.5e-05
STMEW81	60s acidic ribosomal protein	Ribosome structure	1.97	4.3	8.18e-06
STMGC77	Nicotiana tabacum 18S rRNA gene	Ribosome structure	-1.07	1.91	8.51e-05
STMDF13	29 kDa ribonucleoprotein B chloroplast precursor (CP29B)	RNA binding	2.5	7.59	2.1e-07
STMEP14	tetratricopeptide repeat (TPR)-containing protein low similarity to SP|Q9FNS4 PsbB	RNA binding	1.85	2.3	5.79e-05
STMJC87	cleavage and polyadenylation specificity factor (CPSF) A subunit C-terminal	RNA metabolism	1.85	3.2	2.35e-05
STMCD25	Flavonol 3-O-glucosyltransferase (UDP-glucose flavonoid 3-O-glucosyltransferase)	Secondary metabolism	2.51	2.83	3.77e-05
STMCF20	Anthocyanidin 3-O-glucosyltransferase	Secondary metabolism	2.34	2.02	7.67e-05
STMCL27	Flavonol 3-O-glucosyltransferase (UDP-glucose flavonoid 3-O-glucosyltransferase)	Secondary metabolism	2.62	2.01	8.56e-05
STMCX70	Flavonol 3-O-glucosyltransferase (UDP-glucose flavonoid 3-O-glucosyltransferase)	Secondary metabolism	2.18	2.13	6.88e-05
STMDB35	Flavanone 3 beta-hydroxylase (EC 1.14.11.9)	Secondary metabolism	3.6	4.1	9.39e-06
STMGQ39	Phenylalanine ammonia-lyase (Fragment) (EC 4.3.1.5)	Secondary metabolism	4.05	2.63	4.4e-05
STMCP90	Putative acid phosphatase	Signalling	2.23	3.25	2.25e-05
STMCA48	Protein kinase-like protein	Signalling	1.54	3.88	1.19e-05
STMDB22	photolyase/blue light photoreceptor (PHR2) identical to photolyase/blue light	Signalling	1.3	3.48	1.78e-05
STMGA72	probable protein kinase [imported] - Arabidopsis thaliana	Signalling	1.35	3.04	2.77e-05
STMJF23	Protein kinase domain putative	Signalling	1.71	4.47	6.46e-06
STMDB77	sterol desaturase family protein similar to sterol 4-alpha-methyl-oxidase GI:16973471	Sterol metabolism	2.19	2.01	7.72e-05
STMCB84	glutaredoxin family protein	Stress	1.37	2.67	4e-05
STMCV49	thioredoxin putative similar to SP|P29450 Thioredoxin F-type chloroplast precursor	Stress	1.55	2.81	3.47e-05
STMDD14	iron-deficiency-responsive protein putative strong similarity to iron-deficiency	Stress	1.66	3.07	2.94e-05
STMEP04	thioredoxin-like protein	Stress	1.29	4.25	8.09e-06
STMHQ27	Abscisic acid and environmental stress inducible protein TAS14 (Dehydrin TAS14)	Stress	1.3	1.92	8.42e-05
STMCX92	Plasmodium falciparum RNA polymerase I	Transcription regulation	3.31	3.61	1.56e-05
STMDB40	Sigma factor	Transcription regulation	1.66	2.52	4.66e-05
STMGF59	putative transcription factor BHLH6 {Arabidopsis thaliana;}	Transcription regulation	-2.48	2.24	6.13e-05
STMCD85	Major facilitator family transporter	Transport	1.81	2.16	6.66e-05
STMHT39	lipocalin putative similar to temperature stress-induced lipocalin [Triticum aestivum]	Transport	1.83	4.39	6.99e-06
STMHZ08	bile acid:sodium symporter family protein low similarity to SP|Q14973 Sodium/bile acid	Transport	1.42	2.11	7e-05
STMIS49	SEC14 cytosolic factor family protein / phosphoglyceride transfer family protein	Transport	3.12	2.19	6.48e-05
STMCN51	Hypothetical protein precursor	Unknown	1.64	2.17	7.26e-05
STMCU44	Expressed protein	Unknown	2.09	4.78	4.67e-06
STMCY01	Expressed protein	Unknown	2.26	5.58	2e-06
STMCY08	Expressed protein	Unknown	1.53	2.45	4.98e-05
STMDF22	Expressed protein	Unknown	1.75	4.63	5.47e-06
STMDZ86	ChaC-like family protein contains Pfam profile: PF04752 ChaC-like protein	Unknown	1.89	2.66	4.06e-05
STMEB74	Expressed protein hypothetical protein - Caenorhabditis elegans PID:e1350884	Unknown	1.22	2.85	3.34e-05
STMEQ29	Expressed protein	Unknown	2.57	4.72	4.95e-06
STMEU64	unknown {Arabidopsis thaliana;}	Unknown	1.32	3.62	1.55e-05
STMEZ31	Expressed protein	Unknown	1.66	2.91	3.17e-05
STMFA06	Hypothetical protein	Unknown	-1.82	1.9	8.59e-05
STMGA23	plastocyanin-like domain-containing protein contains similarity to SP|Q02917 Early	Unknown	1.81	4.19	8.62e-06
STMGF93	CLIP-associating protein (CLASP) -related similar to CLIP-associating protein CLASP2	Unknown	1.42	3.22	2.3e-05
STMGO62	Expressed protein hypothetical protein - Synechocystis sp. (strain PCC 6803) PIR:	Unknown	1.29	2.13	6.9e-05
STMHE32	Expressed protein	Unknown	-1.11	2.32	5.69e-05
STMHR72	Expressed protein	Unknown	-2.01	7.56	2.18e-07
STMHV16	Expressed protein	Unknown	2.1	4.96	3.86e-06
STMIF38	GAP-2-3 {Caenorhabditis elegans;}	Unknown	2.27	6.76	5.49e-07
STMIU53	Expressed protein	Unknown	1.86	4.66	5.3e-06
STMIY07	Hypothetical protein	Unknown	1.32	1.88	8.79e-05
STMIZ92	Expressed protein	Unknown	1.68	4.04	1.09e-05
STMJE04	AT3g47831/T23J7 {Arabidopsis thaliana;}	Unknown	1.47	1.75	9.97e-05
STMJP12	Expressed protein	Unknown	2.12	5.13	3.22e-06
King Edward 96h of light exposure
Potato EST clone	Putative function	GO slim	M-value	B-value	P-value
STMCN94	ATP synthase delta chain chloroplast precursor (EC 3.6.3.14 EC 3.6.3.14 EC 3.6.3.14)	ATP synthesis	1.83	3.1	2.54e-05
STMEY61	ATP synthase gamma chain chloroplast precursor (EC 3.6.3.14 EC 3.6.3.14 EC 3.6.3.14)	ATP synthesis	3.4	7.4	2.91e-07
STMDB34	zinc finger (B-box type) family protein contains Pfam profile: PF00643 B-box zinc	Binding	1.25	2.71	3.76e-05
STMCF47	Fructose-1 6-bisphosphatase (EC 3.1.3.11)	Carbohydrate metabolism	1.35	2.34	5.39e-05
STMCK29	1-D-deoxyxylulose 5-phosphate synthase	Carbohydrate metabolism	1.27	1.82	8.96e-05
STMCK93	Fructose-1 6-bisphosphatase (EC 3.1.3.11)	Carbohydrate metabolism	2.28	2.85	3.27e-05
STMHN38	Fructose-1 6-bisphosphatase cytosolic (D-fructose-1 6-bisphosphate 1-phosphohydrolase)	Carbohydrate metabolism	1.91	4.79	4.65e-06
STMHU47	Fructose-1 6-bisphosphatase cytosolic (D-fructose-1 6-bisphosphate 1-phosphohydrolase)	Carbohydrate metabolism	1.39	2.5	4.61e-05
STMIA83	UDP-Glc-4-epimerase (EC 5.1.3.2)	Carbohydrate metabolism	-1.2	3.84	1.22e-05
STMCS50	Extensin-like protein (Fragment)	Cell wall	3.04	2.94	3e-05
STMDB09	Putative proline-rich protein	Cell wall	2.43	8.09	1.32e-07
STMGB90	Extensin-like protein (Fragment)	Cell wall	-1.56	1.98	7.67e-05
STMHS25	glycine-rich protein predicted protein Arabidopsis thaliana	Cell wall	-1.11	2.26	5.85e-05
STMHW60	Glycine-rich protein	Cell wall	-1.38	2.18	6.34e-05
STMIH73	Xyloglucan endotransglycosylase	Cell wall	-2.19	2.21	6.12e-05
STMGO75	Putative microtubial binding protein	Cellular structures/cytoskeleton	-4.21	4.48	3.27e-06
STMJF96	Multiple ankyrin repeat single KH domain protein	Cellular structures/cytoskeleton	1.77	2.29	5.67e-05
STMCV37	uroporphyrinogen-III synthase family protein contains Pfam PF02602:	Chlorophyll/heme synthesis	3.28	2.07	7.06e-05
STMCX44	S-adenosyl-L-methionine Mg-protoporphyrin IX methyltranserase (EC 2.1.1.11)	Chorophyll synthesis	2.32	3.68	1.43e-05
STMDH13	NADPH:protochlorophyllide oxidoreductase	Chorophyll synthesis	3.48	4.42	6.79e-06
STMHY74	Mg protoporphyrin IX chelatase (EC 4.99.1.-)	Chorophyll synthesis	1.77	4.97	3.89e-06
STMCG85	Putative cytochrome P450	CYP450	2.76	3.86	1.2e-05
STMDE16	Putative cytochrome P450	CYP450	2.59	1.89	8.38e-05
STMGB09	Putative cytochrome P450	CYP450	3.31	3.97	1.08e-05
STMGI75	cytochrome P-450LXXIA1 [similarity] - avocado	CYP450	-1.21	2.78	3.88e-05
STMHN67	cytochrome P450 71B36 putative (CYP71B36) identical to Cytochrome P450 71B36	CYP450	-2.55	5.41	2.46e-06
STMHT35	proteinase inhibitor II. {Solanum tuberosum;}	Defence	-2.71	2.04	9.08e-05
STMIR26	TMV induced protein 1-2	Defence	2.21	5.36	2.58e-06
STMIW18	Aspartic proteinase 2	Defence	1.93	3.64	1.49e-05
STMCG72	plastid developmental protein DAG putative similar to DAG protein chloroplast	Development	2.5	5.26	2.88e-06
STMCA87	Protein 1	DNA binding	1.37	1.76	9.52e-05
STMCB91	UV-damaged DNA binding protein 1	DNA binding	1.17	2.22	6.09e-05
STMFB49	Arabidopsis thaliana genomic DNA chromosome 3 P1 clone: MVI11	DNA binding	2.33	3.62	1.52e-05
STMIY21	B-box zinc finger putative	DNA binding	1.23	3.34	2.01e-05
STMEV18	DNA polymerase lambda	DNA metabolism	2.69	7.85	1.74e-07
STMHV15	cytochrome c oxidoreductase putative	Electron transport chain	-1.04	2.46	4.79e-05
STMCD74	uridylyltransferase-related similar to [Protein-PII] uridylyltransferase	Enzyme activity	2.07	2.98	2.87e-05
STMCP95	Aminotransferase 2	Enzyme activity	3.33	6.84	5.39e-07
STMCU36	dehydroascorbate reductase putative Strong similarity to dehydroascorbate reductase	Enzyme activity	1.38	2.64	4.02e-05
STMDB04	Phosphorylase family	Enzyme activity	2.7	2.89	3.15e-05
STMDF72	Putative aminotransferase	Enzyme activity	1.3	3.35	1.99e-05
STMDV61	6-phosphogluconate dehydrogenase family protein contains Pfam profiles: PF00393	Enzyme activity	1.24	2.56	4.36e-05
STMEQ70	(S)-2-hydroxy-acid oxidase peroxisomal putative / glycolate oxidase putative /	Enzyme activity	1.98	2.78	3.52e-05
STMEU71	O-methyltransferase N-terminus domain-containing protein contains Pfam profile PF02409:	Enzyme activity	2.26	3.36	1.98e-05
STMGF79	Acetyltranferase-like protein	Enzyme activity	1.37	2.36	5.31e-05
STMHH43	Acetyl-CoA synthetase (EC 6.2.1.1)	Enzyme activity	-1.26	2.96	2.93e-05
STMHR74	formyltetrahydrofolate deformylase putative similar to formyltetrahydrofolate	Enzyme activity	1.1	2.86	3.22e-05
STMHX28	UDP-glucoronosyl/UDP-glucosyl transferase family protein contains Pfam profile:	Enzyme activity	1.55	2.62	4.09e-05
STMIY72	UDP-glucoronosyl/UDP-glucosyl transferase family protein contains Pfam profile:	Enzyme activity	-1.29	4.14	9.02e-06
STMCA28	stearoyl-acyl-carrier protein desaturase {Ricinus communis;}	Fatty acid metabolism	1.14	2.64	4.01e-05
STMCK79	Omega-6 fatty acid desaturase chloroplast precursor	Fatty acid metabolism	1.57	4.1	9.43e-06
STMCM20	Glyceraldehyde-3-phosphate dehydrogenase A chloroplast precursor	Glycolysis	3.49	6.47	7.99e-07
STMCP14	Glyceraldehyde-3-phosphate dehydrogenase A chloroplast precursor	Glycolysis	3.81	8.8	5.73e-08
STMCQ96	Phosphoglycerate kinase (EC 2.7.2.3)	Glycolysis	1.69	4.7	5.09e-06
STMCI86	S-adenosylmethionine synthetase 1 (Methionine adenosyltransferase 1) (AdoMet synthetase 1)	Hormone metabolism/signalling	3.06	3.58	1.58e-05
STMCS94	nine-cis-epoxycarotenoid dioxygenase1 {Pisum sativum}	Hormone metabolism/signalling	3.54	7.21	3.58e-07
STMEP06	Brassinosteroid-regulated protein BRU1 precursor (EC 3.2.1.-)	Hormone metabolism/signalling	-2.61	4.32	7.52e-06
STMEQ95	Brassinosteroid-regulated protein BRU1 precursor (EC 3.2.1.-)	Hormone metabolism/signalling	-2.3	3.19	2.34e-05
STMEY49	auxin-responsive family protein similar to auxin-induced protein TGSAUR22 (GI:10185820)	Hormone metabolism/signalling	3.37	9.33	2.99e-08
STMIR75	Auxin-repressed protein-like protein	Hormone metabolism/signalling	-1.34	2.41	5.03e-05
STMCZ88	solanesyl diphosphate synthase (SPS) identical to solanesyl diphosphate synthase	Isoprenoid metabolism	1.68	2.11	6.74e-05
STMCM37	phospholipid/glycerol acyltransferase family protein contains Pfam PF01553:	Lipid metabolism/transport	1.22	2.11	6.74e-05
STMGN69	Lipid transfer protein 1	Lipid metabolism/transport	-2.62	2.03	7.28e-05
STMEW09	Putative V-type ATPase 116kDa subunit family	Molecular function	3.66	6.6	6.95e-07
STMEV93	Ras-related GTP-binding protein	Nucleotide binding	2.08	7.68	2.11e-07
STMHQ48	transducin family protein / WD-40 repeat family protein beta-transducin	Nucleotide binding/hydrolysis	-2.25	4.35	7.33e-06
STMCP81	Phosphoribulokinase / Uridine kinase family putative	Nucleotide metabolism	1.62	4.27	7.91e-06
STMEJ61	null	null	1.21	2.43	4.94e-05
STMCB78	Expressed protein similar to GI:4406788 GI:6063544 GI:2827651 GI:10764853 from	Oxidoreductases	1.27	3.17	2.39e-05
STMFB30	Chloroplast ferredoxin I	Oxidoreductases	1.65	2.19	6.25e-05
STMHE18	oxidoreductase 2OG-Fe(II) oxygenase family protein similar to Flavonol synthase	Oxidoreductases	-1.42	2.32	5.51e-05
STMHO37	short-chain dehydrogenase/reductase (SDR) family protein similar to carbonyl reductase	Oxidoreductases	1.84	3.38	1.94e-05
STMIR38	2Fe-2S iron-sulfur cluster binding domain putative	Oxidoreductases	2.14	3.58	1.58e-05
STMBB25	tomato OEC	Photosynthesis	2.38	2.17	6.4e-05
STMCB94	Oxygen-evolving enhancer protein 2 chloroplast precursor (OEE2)	Photosynthesis	2.43	3.58	1.58e-05
STMCD24	Photosystem II 22 kDa protein chloroplast precursor (CP22)	Photosynthesis	2.78	2.06	7.07e-05
STMCF51	Ferredoxin--NADP reductase leaf-type isozyme chloroplast precursor (FNR)	Photosynthesis	1.36	3.18	2.37e-05
STMCG35	Ferredoxin--NADP reductase leaf-type isozyme chloroplast precursor (FNR)	Photosynthesis	3.15	9.85	1.52e-08
STMCG74	Ribulose bisphosphate carboxylase small chain 2A chloroplast precursor	Photosynthesis	4.25	5.27	2.85e-06
STMCH07	Plastocyanin chloroplast precursor	Photosynthesis	4.27	4.64	5.41e-06
STMCJ09	Chlorophyll a/b-binding protein (cab-11)	Photosynthesis	3.84	1.85	8.75e-05
STMCK76	Chlorophyll a/b-binding protein (cab-11)	Photosynthesis	4.64	4.77	4.74e-06
STMCK77	Malate dehydrogenase [NADP] chloroplast precursor (NADP-MDH) (EC 1.1.1.82 EC 1.1.1.82)	Photosynthesis	1.84	3.29	2.1e-05
STMCK94	Ribulose bisphosphate carboxylase small chain 3 chloroplast precursor	Photosynthesis	3.93	2.52	4.52e-05
STMCM84	Ultraviolet-B-repressible protein	Photosynthesis	2.38	4.76	4.81e-06
STMCO48	Photosystem I subunit XI	Photosynthesis	3.57	4.58	5.77e-06
STMCO92	oxygen-evolving enhancer protein 3 chloroplast putative (PSBQ1) (PSBQ) identical to	Photosynthesis	3.16	1.86	8.6e-05
STMCP03	Putative photosystem I reaction centre PSI-D subunit precursor	Photosynthesis	3	4.89	4.2e-06
STMCP20	Ribulose bisphosphate carboxylase small chain 2C chloroplast precursor	Photosynthesis	3.39	2.02	7.38e-05
STMCP64	Oxygen-evolving enhancer protein 1 chloroplast precursor (OEE1)	Photosynthesis	3	3.32	2.05e-05
STMCS27	Plastocyanin chloroplast precursor	Photosynthesis	3.97	2.69	3.82e-05
STMCS92	Photosystem II reaction centre W protein PsbW putative	Photosynthesis	2.36	3.25	2.2e-05
STMCU08	Oxygen-evolving enhancer protein 1 chloroplast precursor (OEE1)	Photosynthesis	3.02	3.62	1.52e-05
STMCU10	photosystem II stability/assembly factor chloroplast (HCF136) identical to SP|O82660	Photosynthesis	1.45	1.97	7.73e-05
STMCV09	Putative photosystem II core complex proteins psbY chloroplast	Photosynthesis	3.29	4.75	4.85e-06
STMCY88	Chlorophyll a-b binding protein 1B chloroplast precursor (LHCII type I CAB-1B) (LHCP)	Photosynthesis	4.51	2.22	6.09e-05
STMCZ35	Photosystem I reaction center subunit IV A chloroplast precursor (PSI-E A)	Photosynthesis	3.27	5.61	1.99e-06
STMDB44	Ribulose bisphosphate carboxylase/oxygenase activase chloroplast precursor	Photosynthesis	3.42	4.07	9.71e-06
STMDB81	Photosystem II reaction centre W protein PsbW putative	Photosynthesis	2.78	5.54	2.16e-06
STMDB96	Photosystem II reaction center W protein chloroplast precursor (PSII 6.1 kDa protein)	Photosynthesis	2.98	3.89	1.16e-05
STMDC75	Malate dehydrogenase [NADP] chloroplast precursor (NADP-MDH) (EC 1.1.1.82 EC 1.1.1.82)	Photosynthesis	2.42	4.05	9.85e-06
STMDD33	Photosystem II	Photosynthesis	2.22	3.88	1.18e-05
STMES37	Ribulose bisphosphate carboxylase/oxygenase activase chloroplast precursor	Photosynthesis	3.64	7.44	2.76e-07
STMES83	Putative photosystem II core complex proteins psbY chloroplast	Photosynthesis	2.26	2.9	3.12e-05
STMHX87	PSI-H precursor	Photosynthesis	2.61	3.27	2.15e-05
STMIK32	Ultraviolet-B-repressible protein	Photosynthesis	3.48	8.08	1.34e-07
STMIR58	Ultraviolet-B-repressible protein	Photosynthesis	2.97	5.09	3.44e-06
STMIW46	Ribulose bisphosphate carboxylase small chain 2A chloroplast precursor	Photosynthesis	1.88	3.37	1.95e-05
STMIX96	Ultraviolet-B-repressible protein	Photosynthesis	2.17	2.87	3.2e-05
STMIZ57	Photosystem II 10 kDa polypeptide chloroplast precursor	Photosynthesis	1.26	3.35	1.99e-05
STMGG21	26S proteasome regulatory subunit putative (RPN12) similar to 26S proteasome	Protein degradation	-1.06	2.39	5.16e-05
STMHR75	F-box family protein contains similarity to F-box protein FBX3 GI:6103643 from	Protein degradation	-1.22	2.79	3.46e-05
STMHZ54	Ubiquitin extension protein	Protein degradation	-1.85	4.77	4.78e-06
STMJP90	Subtilisin-like protease (EC 3.4.21.-)	Protein degradation	1.19	2.25	5.88e-05
STMEY28	FK506 binding protein 1 {Arabidopsis thaliana;}	Protein structure	1.13	1.97	7.77e-05
STMHY13	mitochondrial elongation factor putative similar to SP|P25039 Elongation factor G 1	Protein synthesis	1.35	3.71	1.39e-05
STMIJ77	glutamyl-tRNA(Gln) amidotransferase putative similar to SP|O06491 Glutamyl-tRNA(Gln)	Protein synthesis	1.38	2.34	5.38e-05
STMCS74	Chloroplast ribosomal protein L10	Ribosome structure	1.6	2.34	5.41e-05
STMCZ29	50S ribosomal protein L27 chloroplast precursor (CL27)	Ribosome structure	2.13	1.91	8.21e-05
STMEW81	60s acidic ribosomal protein	Ribosome structure	1.45	2.13	7.39e-05
STMGC77	Nicotiana tabacum 18S rRNA gene	Ribosome structure	-1.33	3.61	1.54e-05
STMGO87	Ribosome inactivating protein	Ribosome structure	1.3	3.25	2.2e-05
STMCC31	MRNA binding protein precursor	RNA binding	1.55	2.24	5.93e-05
STMCR44	MRNA binding protein precursor	RNA binding	1.71	2.08	6.99e-05
STMDB23	MRNA binding protein precursor	RNA binding	2.37	1.84	8.78e-05
STMDF13	29 kDa ribonucleoprotein B chloroplast precursor (CP29B)	RNA binding	2.39	7.36	3.03e-07
STMEP14	tetratricopeptide repeat (TPR)-containing protein low similarity to SP|Q9FNS4 PsbB	RNA binding	1.97	2.74	3.64e-05
STMEW75	RNA recognition motif (RRM)-containing protein similar to SP|P34909 General negative	RNA binding	1.77	5.56	2.1e-06
STMGO76	poly (A) polymerase family protein similar to SP|Q9BWT3 Poly(A) polymerase gamma	RNA metabolism	-2.57	6.09	1.2e-06
STMJC87	cleavage and polyadenylation specificity factor (CPSF) A subunit C-terminal	RNA metabolism	2.34	5.07	3.5e-06
STMCD25	Flavonol 3-O-glucosyltransferase (UDP-glucose flavonoid 3-O-glucosyltransferase)	Secondary metabolism	2.26	2.05	7.97e-05
STMCL27	Flavonol 3-O-glucosyltransferase (UDP-glucose flavonoid 3-O-glucosyltransferase)	Secondary metabolism	2.6	1.94	8.87e-05
STMDB35	Flavanone 3 beta-hydroxylase (EC 1.14.11.9)	Secondary metabolism	3.15	3.04	2.7e-05
STMCP90	Putative acid phosphatase	Signalling	2.31	3.52	1.68e-05
STMCA48	Protein kinase-like protein	Signalling	1.86	5.41	2.46e-06
STMCU58	protein kinase family protein / non phototropic hypocotyl 1-like protein (NPL1)	Signalling	1.78	1.76	9.5e-05
STMDB22	photolyase/blue light photoreceptor (PHR2) identical to photolyase/blue light	Signalling	1.3	3.46	1.79e-05
STMGA72	probable protein kinase [imported] - Arabidopsis thaliana	Signalling	1.52	3.97	1.07e-05
STMJF23	Protein kinase domain putative	Signalling	1.87	5.17	3.15e-06
STMJO16	GIGANTEA {Arabidopsis thaliana;}	Signalling	2.29	1.74	9.71e-05
STMJP52	Putative serine carboxypeptidase precursor (Fragment)	Signalling	1.54	2.1	6.81e-05
STMCO57	Putative C-4 sterol methyl oxidase	Sterol metabolism	3.16	2.1	6.8e-05
STMDB77	sterol desaturase family protein similar to sterol 4-alpha-methyl-oxidase GI:16973471	Sterol metabolism	3.06	4.68	5.22e-06
STMCU15	AY088031 globulin-like protein putative	Storage	1.97	3.35	1.99e-05
STMDE82	AY088031 globulin-like protein putative	Storage	1.45	3.45	1.8e-05
STMCB84	glutaredoxin family protein	Stress	1.82	4.9	4.18e-06
STMCP38	CDSP32 protein (Chloroplast Drought-induced Stress Protein of 32kDa)	Stress	1.9	1.96	7.83e-05
STMCV49	thioredoxin putative similar to SP|P29450 Thioredoxin F-type chloroplast precursor	Stress	1.55	2.75	3.62e-05
STMEP04	thioredoxin-like protein	Stress	1.66	6.24	1.03e-06
STMCX92	Plasmodium falciparum RNA polymerase I	Transcription regulation	3.26	3.46	1.78e-05
STMDB40	Sigma factor	Transcription regulation	1.87	3.45	1.81e-05
STMHK75	Tub family putative	Transcription regulation	-1.83	2.39	5.13e-05
STMCD85	Major facilitator family transporter	Transport	1.85	2.3	5.61e-05
STMEI92	ABC TRANSPORTER PERMEASE PROTEIN	Transport	2.69	2.48	4.7e-05
STMFB55	Acyl carrier protein	Transport	1.59	2.25	5.88e-05
STMHT39	lipocalin putative similar to temperature stress-induced lipocalin [Triticum aestivum]	Transport	1.54	2.98	2.87e-05
STMHZ08	bile acid:sodium symporter family protein low similarity to SP|Q14973 Sodium/bile acid	Transport	1.71	3.57	1.6e-05
STMIS49	SEC14 cytosolic factor family protein / phosphoglyceride transfer family protein	Transport	3.3	2.6	4.17e-05
STMCJ65	Expressed protein	Unknown	1.42	1.75	9.64e-05
STMCR34	Cotton fiber Expressed protein 1	Unknown	1.63	2.76	3.58e-05
STMCS93	unknown protein {Arabidopsis thaliana;}	Unknown	1.18	2.45	4.84e-05
STMCU44	Expressed protein	Unknown	2.76	6.98	4.61e-07
STMCY01	Expressed protein	Unknown	2.04	4.78	4.69e-06
STMDC14	Expressed protein	Unknown	2.11	2.24	5.93e-05
STMDF22	Expressed protein	Unknown	1.57	3.78	1.3e-05
STMDZ86	ChaC-like family protein contains Pfam profile: PF04752 ChaC-like protein	Unknown	2.44	4.68	5.23e-06
STMEB80	Putative Hec1 protein	Unknown	-1.46	1.86	8.64e-05
STMEQ29	Expressed protein	Unknown	2.58	4.78	4.72e-06
STMEU64	unknown {Arabidopsis thaliana;}	Unknown	1.36	3.85	1.21e-05
STMEV50	TBC domain putative	Unknown	2.74	4.09	9.51e-06
STMEZ31	Expressed protein	Unknown	1.72	3.13	2.47e-05
STMGA23	plastocyanin-like domain-containing protein contains similarity to SP|Q02917 Early	Unknown	1.85	4.38	7.05e-06
STMGF93	CLIP-associating protein (CLASP) -related similar to CLIP-associating protein CLASP2	Unknown	1.77	4.95	3.96e-06
STMGG71	WSSV374	Unknown	1.37	3.93	1.11e-05
STMGG72	fibroblast activation protein {Mus musculus;}	Unknown	-1.58	2.19	6.27e-05
STMGP14	Expressed protein similar to Hypothetical 72.2 kDa protein in RPS27A-GPM1 intergenic	Unknown	-2.1	5.49	2.26e-06
STMGY54	Expressed protein predicted protein Caenorhabditis elegans gb:Z70780	Unknown	-0.927	2.19	6.24e-05
STMHE32	Expressed protein	Unknown	-1.62	5.31	2.74e-06
STMHF26	Expressed protein weak similarity to SP|P53808 Phosphatidylcholine transfer protein	Unknown	1.72	3.9	1.15e-05
STMHJ88	Expressed protein	Unknown	-1.53	4.13	9.16e-06
STMHN37	Kelch motif putative	Unknown	-2.75	1.91	8.24e-05
STMHP08	Polyprotein	Unknown	-1.86	2.43	4.92e-05
STMHP66	CAO	Unknown	1.77	4.89	4.22e-06
STMHR72	Expressed protein	Unknown	-2.08	7.91	1.63e-07
STMID37	unknown {Davidia involucrata;}	Unknown	1.06	1.73	9.85e-05
STMIF38	GAP-2-3 {Caenorhabditis elegans;}	Unknown	2.64	8	1.46e-07
STMIH25	Expressed protein	Unknown	1.43	3.55	1.62e-05
STMII84	Expressed protein Requires functional assignment.	Unknown	-1.46	1.84	8.82e-05
STMIM46	Expressed protein	Unknown	1.5	2.02	7.4e-05
STMIQ48	gamma interferon responsive lysosomal thiol reductase family protein / GILT family	Unknown	1.1	1.88	8.48e-05
STMIR73	Expressed protein similar to At1g33780 [Arabidopsis thaliana]; contains Pfam profile	Unknown	1.88	3.91	1.14e-05
STMIS64	unknown protein {Arabidopsis thaliana}	Unknown	-1.04	1.78	9.3e-05
STMIU53	Expressed protein	Unknown	2.04	5.41	2.46e-06
STMIY07	Hypothetical protein	Unknown	1.54	3.07	2.63e-05
STMJB33	TMV-MP30 binding protein 2C	Unknown	1.01	2.27	5.79e-05
STMJD60	Expressed protein	Unknown	1.81	4.65	5.8e-06
STMJE04	AT3g47831/T23J7 {Arabidopsis thaliana;}	Unknown	1.55	2.08	6.97e-05
STMJG02	Expressed protein	Unknown	2.26	6.8	5.59e-07
STMJP12	Expressed protein	Unknown	1.77	3.69	1.41e-05

## Sheet: Table S5
Table S5. Numbers of differentially expressed genes in potato tubers of cvs. Bintje and King Edward subjected to a wounding stress or light exposure. RNA was extracted from tuber cross-sections at the times indicated and used for a gene expression profiling on the TIGR potato array 10Kv4. Each genotype was analysed in biological duplicates. Expression of individual genes was analyzed in duplicate…
		Wounding					Light exposure
		(No. of genes)					(No. of genes)
		6 h	12 h	24 h	48 h		12 h	24 h	48 h	96 h	96 h dark
Bintje
Up-regulated		67	55	45	n.d.		n.d.	86	84	62	n.d.
Down-regulated		26	39	18	n.d.		n.d.	28	14	18	n.d.
Sum		93	94	63	n.d.		n.d.	113	98	80	n.d.
King Edward
Up-regulated		56	83	80	111		149	104	133	164	13
Down-regulated		6	49	65	51		15	13	12	35	3
Sum		62	132	145	162		164	117	145	199	16

## Sheet: Table S6
Table S6. Genes assigned significant temporal profiles using the STEM software. Analysis of microarray data from potato cv. Bintje tubers following a wounding stress. Mean values (log2) from biological duplicates are indicated for the respective time points
Potato EST	Putative function	GO slim	6h	12h	24h	STEM profile
STMCP25	Proline oxidase/dehydrogenase 2	Amino acid metabolism	2.4	2.7	1.9	49
STMDG37	Alanine aminotransferase	Amino acid metabolism	1.7	2.4	2	49
STMGV72	Branched-chain amino acid aminotransferase putative	Amino acid metabolism	1.2	2.1	2	49
STMHZ48	3-phosphoshikimate 1-carboxyvinyltransferase chloroplast precursor	Amino acid metabolism	2	2.3	2.3	49
STMIO04	Chorismate mutase chloroplast (CM1) identical to chorismate mutase GB:Z26519	Amino acid metabolism	3.1	3.2	2.8	49
STMIQ73	3-phosphoshikimate 1-carboxyvinyltransferase chloroplast precursor	Amino acid metabolism	1.7	2	1.8	49
STMDF40	Epidermis-specific secreted glycoprotein EP1 precursor (52/54-kDa medium protein)	Binding	3.2	3.7	3.5	49
STMHI14	Biotin/lipoyl attachment domain-containing protein low similarity to SP|Q06881 Biotin	Binding	1.2	1.5	1	49
STMCK59	Calmodulin-7 (CAM7) almost identical to calmodulin GI:16227 from [Arabidopsis thaliana]	Calcium homeostasis/signalling	1.4	1.6	1.2	49
STMDG33	IQ calmodulin-binding motif putative	Calcium homeostasis/signalling	1.3	1.7	1.4	49
STMET42	Seven transmembrane MLO family protein / MLO-like protein 12 (MLO12) identical to SP|	Calcium homeostasis/signalling	1.6	2.3	2.2	49
STMCL28	Glycosyl hydrolase family 9 protein similar to endo-beta-1 4-D-glucanase GI:4165132	Carbohydrate metabolism	0.8	1.5	0.7	49
STMCO88	Inositol phosphate kinase	Carbohydrate metabolism	1.1	1.6	1.3	49
STMEI51	Glycosyl transferase family 8 protein contains Pfam profile: PF01501 glycosyl	Carbohydrate metabolism	1.1	1.8	1.3	49
STMER12	Putative beta-galactosidase precursor	Carbohydrate metabolism	1.2	2.2	1.2	49
STMHA10	Beta-fructofuranosidase putative / invertase putative / saccharase putative /	Carbohydrate metabolism	1.3	1.6	1.6	49
STMIQ06	LEXYL2 protein (Fragment)	Carbohydrate metabolism	1.4	1.9	1.4	49
STMHY50	(EC 3.1.1.11)	Cell wall	1.3	1.6	0.9	49
STMHZ95	Fasciclin-like AGP 12	Cell wall	0.8	1.5	1	49
STMIA95	N.plumbaginifolia extensin (ext) precursor	Cell wall	2.7	3.1	3.1	49
STMIG22	Xyloglucan endotransglucosylase-hydrolase XTH3	Cell wall	1.6	2.2	1.2	49
STMIJ79	Fasciclin-like arabinogalactan-protein (FLA9) identical to gi_13377784_gb_AAK20861	Cell wall	1.2	2	1.7	49
STMJK74	Pectinesterase 3 precursor (Pectin methylesterase 3) (PE 3) (EC 3.1.1.11 EC 3.1.1.11)	Cell wall	1.1	1.8	1.3	49
STMDJ71	34 kDa outer mitochondrial membrane protein porin	Cellular structures/cytoskeleton	2	2.2	1.8	49
STMDJ95	34 kDa outer mitochondrial membrane protein porin	Cellular structures/cytoskeleton	1.8	1.8	1.6	49
STMED13	Vesicle tethering family protein contains Pfam PF04869: Uso1 / p115 like vesicle	Cellular structures/cytoskeleton	0.9	2.2	1.7	49
STMIC76	Cytochrome P450	CYP450	2.2	3.1	2.8	49
STMCS03	STS14 protein precursor	Defence	3.6	3.7	3	49
STMFB59	Class IV chitinase	Defence	3.5	4.5	4.3	49
STMIT83	Avr9/Cf-9 rapidly elicited protein 180	Defence	1.1	2.8	2.1	49
STMJI01	Protease inhibitor/seed storage/lipid transfer protein (LTP) family protein contains	Defence	3.3	3.6	3.5	49
STMCI02	Putative leaf development and shoot apical meristem regulating protein	Development	1.4	1.5	1.2	49
STMIY05	Abnormal inflorescence meristem 1 / fatty acid multifunctional protein (AIM1)	Development	2.1	2.2	2.1	49
STMGP77	41 kD chloroplast nucleoid DNA binding protein (CND41)	DNA binding	3.2	3.8	2.9	49
STMCN73	NADH dehydrogenase subunit 4	Electron transport chain	1.5	1.9	1.4	49
STMDC37	NADH-cytochrome b5 reductase identical to NADH-cytochrome b5 reductase	Electron transport chain	2.6	2.7	2.5	49
STMEI32	Ubiquinol-cytochrome c reductase iron-sulfur subunit mitochondrial precursor	Electron transport chain	0.8	1.7	1.1	49
STMEU82	Cytochrome oxidase assembly family protein contains PF02628: Cytochrome oxidase	Electron transport chain	1.3	1.7	1	49
STMCO62	Putative glucosyltransferase	Enzyme activity	1.6	2.6	1.8	49
STMCX65	Vacuolar processing enzyme-3	Enzyme activity	1.5	1.5	1.3	49
STMDB04	Phosphorylase family	Enzyme activity	2.4	3.5	2.6	49
STMDD15	Putative glucosyltransferase	Enzyme activity	2.1	2.9	1.8	49
STMDU62	probable 3 4-dihydroxy-2-butanone kinase - tomato {Lycopersicon esculentum;}	Enzyme activity	1.2	2.4	1.5	49
STMGC38	Putative glucosyltransferase	Enzyme activity	1.1	2.2	1.4	49
STMHI18	Exostosin family protein contains Pfam profile: PF03016 Exostosin family	Enzyme activity	1.7	2	1.3	49
STMHT08	2-oxoisovalerate dehydrogenase putative / 3-methyl-2-oxobutanoate dehydrogenase	Enzyme activity	0.8	1.8	1.5	49
STMIP27	Dihydrolipoamide dehydrogenase (EC 1.8.1.4)	Enzyme activity	2	2.2	2.1	49
STMJE78	GCN5-related N-acetyltransferase (GNAT) family protein similar to SP|P07347 N-terminal	Enzyme activity	1.3	1.6	1.5	49
STMEC59	Beta-ketoacyl-ACP synthase I	Fatty acid metabolism	1.2	1.7	1.6	49
STMCY29	Zeatin O-glucosyltransferase (Trans-zeatin O-beta-D-glucosyltransferase)	Hormone metabolism/signalling	1.2	2.3	1.3	49
STMDD32	Zeatin O-glucosyltransferase (Trans-zeatin O-beta-D-glucosyltransferase)	Hormone metabolism/signalling	0.8	2.1	1.5	49
STMJF14	Auxin-induced SAUR-like protein	Hormone metabolism/signalling	1.9	2.5	1.4	49
STMCY85	Ent-kaurenoic acid oxidase	Lipid metabolism/transport	1.4	3.4	2.3	49
STMGE39	EEF53 protein (Fragment)	Lipid metabolism/transport	2	2.7	1.9	49
STMGZ27	EEF53 protein (Fragment)	Lipid metabolism/transport	1.3	1.5	1	49
STMCE96	(EC 2.7.4.6 EC 2.7.4.6)	Nucleotide binding/hydrolysis	1.4	1.6	1.1	49
STMEG88	Transducin family protein / WD-40 repeat family protein similar to signal transducer	Nucleotide binding/hydrolysis	1.6	2	1.8	49
STMHR84	AMP-binding protein putative similar to AMP-binding protein GI:1903034 from	Nucleotide binding/hydrolysis	1.6	1.7	1.4	49
STMIC22	Ras-related protein Rab2BV	Nucleotide binding/hydrolysis	2	2.2	1.5	49
STMDH81	Deoxyuridine 5'-triphosphate nucleotidohydrolase (dUTPase) (dUTP pyrophosphatase) (P18)	Nucleotide metabolism	1	1.9	0.9	49
STMDI13	Deoxyuridine 5'-triphosphate nucleotidohydrolase (dUTPase) (dUTP pyrophosphatase) (P18)	Nucleotide metabolism	1.7	2.5	1.5	49
STMDH95	null	null	2.1	3.5	2.2	49
STMER81	Syringolide-induced protein B13-1-1 (Fragment)	Oxidoreductases	1	1.7	1.5	49
STMGJ89	Peroxidase precursor (EC 1.11.1.7)	Oxidoreductases	1.7	2.5	1.1	49
STMIA02	Oxidoreductase 2OG-Fe(II) oxygenase family protein similar to prolyl 4-hydroxylase	Oxidoreductases	1	2	1.3	49
STMIZ69	NtEIG-A1 protein	Oxidoreductases	1.1	1.6	1.4	49
STMJO26	Multi-copper oxidase type I family protein similar to pollen-specific BP10 protein	Oxidoreductases	1.4	1.7	1.6	49
STMEY16	U2 snRNP protein A'' - Arabidopsis thaliana	Protein binding	1	1.5	1	49
STMCK12	ATP-dependent Clp protease proteolytic subunit (ClpP4) identical to nClpP4 GI:5360593	Protein degradation	1.2	1.7	1.3	49
STMEB86	OTU-like cysteine protease putative	Protein degradation	1.6	1.8	1.7	49
STMEI96	Cathepsin B-like cysteine proteinase	Protein degradation	1.6	1.6	1.2	49
STMGC36	Probable cullin protein - tomato {Lycopersicon esculentum;}	Protein degradation	2.2	2.8	2.8	49
STMGY02	OsRad6	Protein degradation	0.7	1.6	1.4	49
STMII90	Serine carboxypeptidase S10 family protein similar to H.vulgare gene encoding serine	Protein degradation	1.3	1.5	1.1	49
STMCE61	Ly200 protein	Ribosome structure	1.3	1.7	1.5	49
STMDJ48	60S ribosomal protein L13 (Fragment)	Ribosome structure	1.3	1.6	1.2	49
STMGG15	Ribosomal protein L11-like (Fragment)	Ribosome structure	1.4	1.6	1.3	49
STMDZ66	pentatricopeptide (PPR) repeat-containing protein contains Pfam profile PF01535: PPR	RNA binding	1.2	1.8	1.1	49
STMCK87	Malonyl CoA:anthocyanin 5-O-glucoside-6'''-O-malonyltransferase	Secondary metabolism	1.9	3.3	1.9	49
STMCN71	4-coumarate:coenzyme A ligase (EC 6.2.1.12 EC 6.2.1.12)	Secondary metabolism	2.1	2.7	2	49
STMCZ73	Wax synthase isoform 1 (EC 2.3.1.75)	Secondary metabolism	1.2	1.6	1.1	49
STMEC84	Catechol O-methyltransferase (EC 2.1.1.6 EC 2.1.1.6)	Secondary metabolism	3.1	3.1	2.6	49
STMEQ36	Malonyl CoA:anthocyanin 5-O-glucoside-6'''-O-malonyltransferase	Secondary metabolism	1	2.4	1.1	49
STMES07	Hydroxycinnamoyl transferase	Secondary metabolism	2.5	2.6	2	49
STMGA58	Orcinol O-methyltransferase (Fragment)	Secondary metabolism	2.5	3.1	2.8	49
STMIL92	P-coumaroyl shikimate 3'-hydroxylase isoform 2	Secondary metabolism	2	2.7	2.7	49
STMIM29	4-coumarate--CoA ligase 2 (4CL 2) (4-coumaroyl-CoA synthase 2)	Secondary metabolism	2.3	2.4	2.3	49
STMEP54	Rhizome secoisolariciresinol dehydrogenase (Fragment)	Secondary metabolism	1.7	3.1	1.4	49
STMCX90	Putative serine carboxypeptidase precursor (Fragment)	Signalling	1.6	2.1	1.4	49
STMDB27	Similar to shaggy related protein kinase. Belongs to the CDC2/CDKX subfamily	Signalling	2.8	3	2.7	49
STMEK72	Protein kinase domain putative	Signalling	1.2	1.5	1.2	49
STMER96	Putative protein kinase	Signalling	1.6	1.8	1.4	49
STMEW80	Leucine-rich repeat transmembrane protein kinase putative similar to GI:3641252 from	Signalling	2.2	2.5	2.5	49
STMIO88	Somatic embryogenesis receptor-like kinase 3 {Arabidopsis thaliana;}	Signalling	1.8	1.7	1.6	49
STMJF30	Receptor-like protein kinase 5 (RLK5) identical to receptor-like protein kinase 5	Signalling	1.9	2.1	1.6	49
STMCS13	Sterol C-14 reductase (FACKEL) {Arabidopsis thaliana;}	Sterol metabolism	0.6	1.6	0.7	49
STMCX59	3-beta hydroxysteroid dehydrogenase/isomerase family protein contains Pfam profile	Sterol metabolism	1.3	2.1	1.6	49
STMJP54	Patatin-like protein 3	Storage	2.2	3	2.3	49
STMER52	Glutathione S-transferase class-phi (EC 2.5.1.18)	Stress	2.5	2.8	2.5	49
STMEY92	universal stress protein (USP) family protein / responsive to dessication protein (RD2)	Stress	2.1	2.1	1.8	49
STMGP96	Polyphenol oxidase (EC 1.10.3.1)	Stress	3.3	3.7	2.9	49
STMIK62	Glutathione S-transferase class-phi (EC 2.5.1.18)	Stress	2.1	2.4	2.4	49
STMEG16	Aconitase C-terminal domain-containing protein contains Pfam profile PF00694:	TCA cycle	1.6	1.9	1.4	49
STMEW40	Tub family putative	Transcription regulation	1.1	1.6	1.4	49
STMCR11	Microsomal signal peptidase 25 kDa subunit putative (SPC25)	Transport	1.4	1.7	1.4	49
STMEI92	ABC TRANSPORTER PERMEASE PROTEIN	Transport	0.8	1.5	1	49
STMEL10	Na H-antiportor	Transport	2.3	2.2	2.1	49
STMEQ77	Auxin efflux carrier family protein contains auxin efflux carrier domain Pfam:PF03547	Transport	2.7	2.5	2.3	49
STMEU93	Metal-transporting P-type ATPase putative (PAA1) nearly identical to gi:2668492;	Transport	1.3	1.8	1.2	49
STMFB04	Protein transport protein SEC61 gamma subunit putative similar to Swiss-Prot:Q19967	Transport	1.4	1.7	1.3	49
STMGU94	MATE efflux family protein similar to ripening regulated protein DDTFR18	Transport	1.6	2.1	1.4	49
STMHI35	Xanthine/uracil permease family protein contains Pfam profile: PF00860 permease family	Transport	1.8	1.9	1.4	49
STMJG07	Syntaxin-related protein Nt-syr1	Transport	1.4	2	2	49
STMJO58	Putative delta TIP	Transport	3.4	3.4	3.1	49
STMEZ12	Transposase	Transposon	1	1.7	1.5	49
STMCK41	BYJ15 (Fragment)	Unknown	2.9	3.3	2.3	49
STMCN34	WD-40 repeat protein (MSI2) contains 5 WD-40 repeats (PF0400); identical to WD-40	Unknown	1.8	2.4	1.8	49
STMCZ10	Expressed protein similar to PrMC3 [Pinus radiata] GI:5487873	Unknown	1.2	1.5	1.5	49
STMDH22	Hypothetical protein F1N13_30	Unknown	1.7	2.3	1.5	49
STMDP93	AT5g57120/MUL3_6	Unknown	1.5	1.8	1.3	49
STMDQ85	Alpha-subunit; putative {Arabidopsis thaliana;}	Unknown	1.4	1.5	1.3	49
STMEA44	Arabinogalactan-protein precursor	Unknown	3.2	3.4	3.1	49
STMEF87	Expressed protein	Unknown	1.6	1.8	1.7	49
STMEH17	OSJNBa0070O11.2 protein	Unknown	1	1.7	1.4	49
STMEI33	Probable membrane protein YPO1328 [imported] - Yersinia pestis (strain CO92) {Yersinia pestis;}	Unknown	1.5	2.4	2.1	49
STMEP34	Expressed protein similar to PGPS/D12 [Petunia x hybrida] GI:4105794; contains Pfam	Unknown	2	2.5	2.3	49
STMER26	Rapid alkalinization factor (RALF) family protein similar to RALF precursor	Unknown	1.3	1.7	1.3	49
STMER92	Unknown protein {Arabidopsis thaliana;}	Unknown	1	1.8	1.6	49
STMEV69	Predicted protein	Unknown	1.2	2.2	1.8	49
STMEW33	Expressed protein	Unknown	2.4	2.4	2.3	49
STMGC02	Expressed protein	Unknown	1.3	1.6	1.4	49
STMGW70	Expressed protein	Unknown	1.4	1.6	1.1	49
STMHW74	Expressed protein ; expression supported by MPSS	Unknown	1.4	1.6	1.5	49
STMHZ49	DC1 domain putative	Unknown	1.1	1.9	1.8	49
STMIA03	Outer membrane OMP85 family protein contains Pfam profile PF01103: outer membrane	Unknown	1.4	1.6	1.3	49
STMII11	F27F5.25	Unknown	1.1	2	1.8	49
STMIR45	Unknown {Glycine max;}	Unknown	2.8	2.6	2.4	49
STMIV89	Expressed protein	Unknown	1.1	1.9	1.7	49
STMIX36	Similar to Dictyostelium discoideum (Slime mold). Histidine kinase DhkF	Unknown	1.4	2.2	1.9	49
STMJD48	GPI-anchored protein	Unknown	1	1.6	0.7	49
STMJH12	HDC19720	Unknown	1.5	2.5	2.4	49
STMJI59	Unnamed protein product; contains similarity to nitrate-induced NOI protein gene_id:MJL12.1	Unknown	2.3	2.4	2.3	49
STMCP52	Ornithine decarboxylase (EC 4.1.1.17)	Amino acid metabolism	1.7	1.9	2.1	48
STMDT65	Ornithine aminotransferase	Amino acid metabolism	1.1	1.4	1.6	48
STMEP88	Histidine decarboxylase (HDC) (TOM92) (EC 4.1.1.22 EC 4.1.1.22 EC 4.1.1.22)	Amino acid metabolism	2.7	3	3.5	48
STMIB08	Probable aspartate aminotransferase [imported] - Arabidopsis thaliana	Amino acid metabolism	1.4	1.5	1.7	48
STMJA37	Histidine decarboxylase (HDC) (TOM92) (EC 4.1.1.22 EC 4.1.1.22 EC 4.1.1.22)	Amino acid metabolism	1.6	1.8	2	48
STMIJ26	Adenylate kinase B (ATP-AMP transphosphorylase) (EC 2.7.4.3 EC 2.7.4.3)	ATP synthesis	1.2	1.4	1.6	48
STMCH53	Virulence factor mviN	Binding	2.4	2.3	2.4	48
STMCH56	Virulence factor mviN	Binding	2.1	2	2.1	48
STMCV47	Proline-rich protein	Binding	2.2	2.2	2.2	48
STMIJ12	Calcium-binding EF hand family protein contains INTERPRO:IPR002048 calcium-binding	Calcium homeostasis/signalling	2.2	2.1	2.1	48
STMET62	DC1.2 homologue	Cell wall	4.2	3.8	3.9	48
STMGX29	N.plumbaginifolia extensin (ext) precursor	Cell wall	2	2.9	3.2	48
STMIB25	Extensin (Fragment)	Cell wall	2.5	2.9	3.2	48
STMID50	Extensin class 1 protein precursor	Cell wall	1.5	1.6	1.7	48
STMIH19	Extensin	Cell wall	2.2	2.7	3.2	48
STMIH73	Xyloglucan endotransglycosylase	Cell wall	1.8	2.6	2.6	48
STMIK90	Extensin class 1 protein precursor	Cell wall	1.9	2.1	2.2	48
STMES94	Cytochrome P450	CYP450	1.6	1.4	1.8	48
STMIQ33	Cytochrome P450	CYP450	2.4	2	2.4	48
STMJP14	Harpin-induced protein-related / HIN1-related / harpin-responsive protein-related	Defence	2.1	2.6	3.2	48
STMEA08	MAR-binding protein	DNA binding	1.9	2.2	2.7	48
STMJK22	DNA-binding family protein contains a AT hook motif	DNA binding	1.1	1.5	1.5	48
STMJK72	Blind	DNA binding	1.2	1.6	1.8	48
STMEV23	cytochrome c biogenesis protein CcmE family contains Pfam profile: PF03100 cytochrome	Electron transport chain	1.5	1.7	2	48
STMJI65	Cytochrome b5	Electron transport chain	1.2	1.4	1.5	48
STMCG12	ATP:citrate lyase	Enzyme activity	2.1	3	3.3	48
STMCP35	Putative allantoinase (Fragment)	Enzyme activity	1.1	1.5	1.7	48
STMCP60	Putative allantoinase (Fragment)	Enzyme activity	1.1	1.4	1.6	48
STMCQ65	Phosphorylase family	Enzyme activity	1.7	2.5	2.9	48
STMCZ89	Acyltransferase homolog	Enzyme activity	1.9	1.6	2.6	48
STMDF72	Putative aminotransferase	Enzyme activity	1.5	1.5	1.7	48
STMDH30	ATP:citrate lyase	Enzyme activity	2.2	3.1	3.4	48
STMDQ34	6-phosphogluconate dehydrogenase family protein contains Pfam profiles: PF00393	Enzyme activity	1.7	1.7	2	48
STMDW89	Sulfate adenylyltransferase (EC 2.7.7.4 EC 2.7.7.4)	Enzyme activity	1.1	1.6	1.7	48
STMER46	Amidohydrolase family protein similar to SP|P32375 Allantoinase	Enzyme activity	1.3	1.8	2	48
STMER57	Sulfate adenylyltransferase (EC 2.7.7.4 EC 2.7.7.4)	Enzyme activity	2.3	2.1	2.3	48
STMGE63	Transketolase 1 (EC 2.2.1.1)	Enzyme activity	2.8	2.5	2.6	48
STMHU37	Sulfate adenylyltransferase (EC 2.7.7.4 EC 2.7.7.4)	Enzyme activity	2.2	1.8	2.9	48
STMHX71	Dehydroquinate dehydratase/shikimate:NADP oxidoreductase	Enzyme activity	2.3	2.6	2.9	48
STMIB34	Galactosyl transferase GMA12/MNN10 family protein very low similarity to alpha-1	Enzyme activity	1.4	1.7	1.8	48
STMIG06	Putative acid phosphatase	Enzyme activity	1.6	2.2	2.5	48
STMIL86	6-phosphogluconate dehydrogenase family protein contains Pfam profiles: PF00393	Enzyme activity	2	2.1	2.3	48
STMIX11	NADH-glutamate dehydrogenase (EC 1.4.1.2)	Enzyme activity	2.8	2.6	2.7	48
STMCM11	acetyl-CoA C-acyltransferase putative / 3-ketoacyl-CoA thiolase putative similar to	Fatty acid metabolism	1.3	1.5	1.7	48
STMED84	Phosphoglycerate kinase cytosolic (EC 2.7.2.3 EC 2.7.2.3 EC 2.7.2.3)	Glycolysis	2.1	3.1	3.7	48
STMCI86	S-adenosylmethionine synthetase 1 (Methionine adenosyltransferase 1) (AdoMet synthetase 1)	Hormone metabolism/signalling	1.5	1	2	48
STMDF16	Nt-rab7a protein	Nucleotide binding/hydrolysis	1.2	1.5	1.6	48
STMEJ75	LeArcA1 protein	Nucleotide binding/hydrolysis	2.6	2.4	2.4	48
STMDM60	GDP dissociation inhibitor	Nucleotide metabolism	1.1	1.2	1.6	48
STMIA13	null	null	1.8	2.4	2.6	48
STMFB48	Peroxidase precursor (EC 1.11.1.7)	Oxidoreductases	4.1	4.3	4.8	48
STMFB72	Peroxidase precursor (EC 1.11.1.7)	Oxidoreductases	4.5	4.6	4.8	48
STMFB75	short-chain dehydrogenase/reductase (SDR) family protein similar to short-chain type	Oxidoreductases	2.4	2.4	2.5	48
STMIJ92	Peroxidase prx14 precursor (EC 1.11.1.7)	Oxidoreductases	1.5	2.1	2.7	48
STMIK38	Putative dioxygenase	Oxidoreductases	1.7	1.6	1.6	48
STMIR86	Chain A Peanut Peroxidase. {Arachis hypogaea;}	Oxidoreductases	4	4.9	5.4	48
STMIU80	NAD(P)H:quinone oxidoreductase	Oxidoreductases	2.1	2.1	2.7	48
STMJA45	Peptide methionine sulfoxide reductase (Protein-methionine-S-oxide reductase)	Oxidoreductases	1.5	1.9	2.7	48
STMEK20	Similar to F12A21.16	Protein degradation	1.3	1.6	2.2	48
STMEW15	zinc finger (C3HC4-type RING finger) family protein contains Pfam domain PF00097:	Protein degradation	1.6	1.4	2.2	48
STMDV89	Poly(A)-binding protein	RNA binding	1	1.3	1.5	48
STMCS41	Cinnamic acid 4-hydroxylase	Secondary metabolism	3	2.7	2.9	48
STMEP54	Rhizome secoisolariciresinol dehydrogenase (Fragment)	Secondary metabolism	1.4	1.7	3.1	48
STMGQ39	Phenylalanine ammonia-lyase (Fragment) (EC 4.3.1.5)	Secondary metabolism	2.2	2.2	2.5	48
STMHZ50	(CCoAMT)	Secondary metabolism	3.6	3.4	3.9	48
STMIP44	Tyramine hydroxycinnamoyl transferase	Secondary metabolism	2.5	2.5	2.9	48
STMJL95	(CCoAMT)	Secondary metabolism	4.3	4	4.4	48
STMCI91	Putative acid phosphatase	Signalling	1.5	2.3	2.4	48
STMCP90	Putative acid phosphatase	Signalling	1.9	2.5	2.7	48
STMCK01	G protein alpha subunit 3	Signalling	1.7	1.6	1.7	48
STMEA78	Photolyase/blue light photoreceptor (PHR2) identical to photolyase/blue light	Signalling	2.2	2.5	2.5	48
STMGI58	14-3-3 protein isoform 20R	Signalling	2.5	2.5	2.6	48
STMIY50	14-3-3-like protein 16R	Signalling	1.4	1.8	2.2	48
STMJP52	Putative serine carboxypeptidase precursor (Fragment)	Signalling	3.1	2.8	2.9	48
STMHZ93	S-adenosyl-methionine-sterol-C-methyltransferase homolog (Fragment) (EC 2.1.1.41)	Sterol metabolism	1.9	2.2	2.2	48
STMCH93	Glutathione reductase chloroplast precursor (GR) (GRase) (Fragment)	Stress	1.5	1.3	1.8	48
STMDB46	Propolyphenol oxidase precursor (Fragment)	Stress	1.2	1.7	2	48
STMET22	Probable glutathione S-transferase (Auxin-induced protein PGNT35/PCNT111)	Stress	1.5	1.8	2.2	48
STMIH39	Thioredoxin family protein low similarity to thioredoxin [Callithrix jacchus] GI:	Stress	1.9	1.7	1.9	48
STMIN28	Putative glutathione S-transferase T3	Stress	1.6	2.4	2.4	48
STMIP54	Glutathione S-transferase class-phi (EC 2.5.1.18)	Stress	1.5	1.8	1.8	48
STMIS65	Probable glutathione S-transferase (Pathogenesis-related protein 1)	Stress	0.8	0.9	1.6	48
STMJN76	Low temperature and salt responsive protein	Stress	1.3	1.3	1.7	48
STMCF61	36kDA porin II {Solanum tuberosum;}	Transport	0.8	1	1.7	48
STMEA30	Putative gamma TIP	Transport	1.8	2	2.1	48
STMFB87	LEDI-5c protein	Transport	1.8	2.4	3.3	48
STMIX57	Transposase	Transposon	1.2	1.3	1.9	48
STMCF08	Unknown protein {Arabidopsis thaliana;}	Unknown	0.9	0.8	1.5	48
STMCM18	Expressed protein	Unknown	1.7	1.5	2	48
STMDT22	Gb|AAF18661.1	Unknown	1.2	1.4	1.5	48
STMDU68	E-cadherin binding protein-related contains weak similarity to E-cadherin binding	Unknown	1.7	1.6	1.8	48
STMDV18	Hypothetical protein	Unknown	2.9	3.1	3.7	48
STMED87	Hypothetical protein	Unknown	1.5	1.4	1.6	48
STMEG73	C. elegans CEY-1 protein (Corresponding sequence F33A8.3)	Unknown	1.1	1.1	1.7	48
STMEH55	FKSG84 homolog	Unknown	3.9	4.1	4.1	48
STMEP28	Expressed protein	Unknown	0.8	1.2	1.5	48
STMEP95	Expressed protein similar to PrMC3 Pinus radiata GI:5487873	Unknown	2.2	1.9	2	48
STMEV71	Predicted protein	Unknown	1.9	1.8	1.9	48
STMEW02	Expressed protein	Unknown	1.7	2	2.3	48
STMEW62	Expressed protein	Unknown	2.5	2.6	2.6	48
STMFB94	B12D protein	Unknown	2.5	2.7	2.9	48
STMGL51	Expressed protein	Unknown	2.4	2.3	2.4	48
STMGO68	Expressed protein	Unknown	2.2	2.3	2.5	48
STMGX82	Major intrinsic protein	Unknown	1.6	1.6	1.7	48
STMHI68	Expressed protein	Unknown	2.9	2.6	2.8	48
STMHZ82	Hypothetical protein	Unknown	1.1	1.4	1.5	48
STMIC03	Expressed protein	Unknown	1.6	2.1	2.5	48
STMIC93	Putative phosphatase	Unknown	1.5	1.9	1.9	48
STMIM11	P0503E05.4 protein (P0460H02.26 protein)	Unknown	3.9	4.3	4.3	48
STMIP91	Hypothetical protein T15N1_90	Unknown	1.9	2.1	2.5	48
STMIQ15	Hypothetical protein	Unknown	1	1.2	1.7	48
STMIX68	Embryo-abundant protein-related similar to embryo-abundant protein [Picea glauca] GI:	Unknown	1	1	1.7	48
STMJA60	Hin1-like protein	Unknown	2.6	2.7	3.2	48
STMJC63	Hypothetical protein FLJ45698	Unknown	3.4	3.4	3.6	48
STMJH73	Unnamed protein product; contains similarity to nitrate-induced NOI protein gene_id:MJL12.1	Unknown	2.6	2.7	2.9	48
STMCR27	Chorismate synthase 1 chloroplast precursor	Amino acid metabolism	3.2	2.8	2.3	47
STMDD03	Chorismate synthase 1 chloroplast precursor	Amino acid metabolism	3	2.6	2.4	47
STMDD55	Methionine synthase (EC 2.1.1.14)	Amino acid metabolism	3.2	2.8	2.6	47
STMDF09	Chorismate synthase 1 chloroplast precursor	Amino acid metabolism	2.7	2.1	1.7	47
STMDI05	Glutamine synthetase (Glutamate--ammonia ligase)	Amino acid metabolism	3.8	3.5	3.2	47
STMDO79	Phosphoserine aminotransferase chloroplast (PSAT) identical to Phosphoserine	Amino acid metabolism	1.9	1.9	1	47
STMEB53	Chorismate mutase chloroplast (CM1) identical to chorismate mutase GB:Z26519	Amino acid metabolism	2.8	2.4	2	47
STMEJ65	Methionine synthase (EC 2.1.1.14)	Amino acid metabolism	2	2.2	1.5	47
STMHF56	Phosphoserine aminotransferase chloroplast (PSAT) identical to Phosphoserine	Amino acid metabolism	2.1	2	1	47
STMHR15	Chorismate synthase 1 chloroplast precursor	Amino acid metabolism	2.8	2.4	2.1	47
STMHS50	(EC 2.1.1.14)	Amino acid metabolism	3.5	3.2	2.8	47
STMDE71	ATP synthase beta chain mitochondrial precursor (EC 3.6.3.14 EC 3.6.3.14 EC 3.6.3.14)	ATP synthesis	1.7	1.5	1.3	47
STMEJ16	ATP synthase protein I -related contains weaks similarity to Swiss-Prot:P08443 ATP	ATP synthesis	1.6	1.3	0.9	47
STMCR85	ENTH domain putative	Binding	1.7	1.5	1.4	47
STMDJ02	coatomer beta subunit putative / beta-coat protein putative / beta-COP putative	Binding	2.1	1.9	1.2	47
STMDJ14	coatomer gamma-2 subunit putative / gamma-2 coat protein putative / gamma-2 COP	Binding	1.6	1.1	0.5	47
STMJF57	zinc finger (Ran-binding) family protein contains Pfam domain PF00641: Zn-finger in	Binding	1.1	1.5	0.5	47
STMEB64	Surface protein precursor (Plasmin-sensitive surface protein) (230 kDa cell-wall protein)	Calcium homeostasis/signalling	1.6	1.3	0.8	47
STMEN67	Calnexin homolog precursor	Calcium homeostasis/signalling	2.8	2.1	1.1	47
STMDI87	Cellulose synthase (Fragment)	Carbohydrate metabolism	2.2	2	1.1	47
STMDQ63	Putative UDP-glucose dehydrogenase 1 (EC 1.1.1.22)	Carbohydrate metabolism	3	2.3	1.7	47
STMEQ43	glycosyl transferase family 8 protein contains Pfam profile: PF01501 glycosyl	Carbohydrate metabolism	1.7	1.5	0.8	47
STMEY77	Beta-1 3 glucanase precursor (EC 3.2.1.39 EC 3.2.1.39)	Carbohydrate metabolism	2.4	2	1.1	47
STMIM75	Beta-fructofuranosidase (EC 3.2.1.26 EC 3.2.1.26)	Carbohydrate metabolism	4.8	4.4	3.1	47
STMIU93	glycosyl transferase family 20 protein / trehalose-phosphatase family protein contains	Carbohydrate metabolism	1.6	1.5	1.1	47
STMJM75	cellulose synthase family protein similar to cellulose synthase catalytic subunit from	Carbohydrate metabolism	1.5	1.6	1.2	47
STMJN75	Endo-1 4-beta-glucanase (EC 3.2.1.4 EC 3.2.1.4)	Carbohydrate metabolism	1.7	1.4	0.8	47
STMDC68	Polygalacturonase	Cell wall	1.5	1.5	0.6	47
STMER56	DC1.2 homologue	Cell wall	4	3.5	2.9	47
STMEU18	DC1.2 homologue	Cell wall	4.2	4	3.1	47
STMFB12	DC1.2 homologue	Cell wall	4.5	4.2	3.6	47
STMHE54	Polygalacturonase	Cell wall	1.5	1.4	0.6	47
STMJD18	DC1.2 homologue	Cell wall	3	2.7	2.1	47
STMJJ17	Xyloglucan endotransglucosylase-hydrolase XTH3	Cell wall	1.9	2.2	1.1	47
STMJJ23	Putative ripening-related protein	Cell wall	4.4	4.1	3	47
STMDT67	Tubulin beta-2 chain (Beta-2 tubulin)	Cellular structures/cytoskeleton	1.2	1.7	0.7	47
STMGD07	endomembrane protein 70 putative p76 Homo sapiens EMBL:HSU81006	Cellular structures/cytoskeleton	1.9	1.7	0.7	47
STMCR43	STS14 protein precursor	Defence	3.3	3.3	2.5	47
STMCZ86	Chitin synthase 2 (Chitin-UDP acetyl-glucosaminyl transferase 2) (Fragment)	Defence	1.7	1.4	1.1	47
STMCH76	trihelix DNA-binding protein putative similar to DNA-binding protein DF1	DNA binding	2.1	1.7	1.4	47
STMCX91	zinc finger (C2H2 type) family protein contains zinc finger C2H2 type domain	DNA binding	2	1.6	1	47
STMDP77	Ter binding protein	DNA binding	2.6	2	1.4	47
STMEK68	bZIP protein	DNA binding	2.9	2.5	1.5	47
STMIJ54	Proliferating cell nuclear antigen	DNA binding	1.9	2.1	1.1	47
STMJB95	B3 DNA binding domain putative	DNA Binding	1.5	1.6	0.5	47
STMJL24	DNA-binding protein DF1	DNA Binding	2.5	1.9	1.5	47
STMEZ63	Mini-chromosome maintenance protein MCM6	DNA metabolism	1.3	1.8	0.8	47
STMGW34	Putative DEMETER-like protein 1	DNA/chromatin structure	2.6	2.1	1.9	47
STMEP41	NADH dehydrogenase subunit 4	Electron transport chain	2.8	2.8	0.9	47
STMEZ52	NADH dehydrogenase subunit 4	Electron transport chain	3.2	3.1	1.1	47
STMCC75	dihydrolipoamide S-acetyltransferase (LTA2) identical to dihydrolipoamide	Enzyme activity	1.5	1.6	1.1	47
STMCX24	NAD-malate dehydrogenase precursor (EC 1.1.1.37)	Enzyme activity	2.8	2.4	1.5	47
STMCZ90	arogenate dehydrogenase identical to arogenate dehydrogenase GI:16903098 from	Enzyme activity	2.2	1.8	1.1	47
STMDD57	hydrolase alpha/beta fold family protein low similarity to	Enzyme activity	2.1	2.2	1.5	47
STMDP31	NAD-dependent epimerase/dehydratase family protein similar to nucleotide sugar	Enzyme activity	1.5	1.1	0.6	47
STMDV28	Putative prephenate dehydratase	Enzyme activity	1.6	1.8	0.8	47
STMGD63	myristoyl-CoA:protein N-myristoyltransferase 1 (NMT1) identical to	Enzyme activity	1.5	1.1	0.7	47
STMGD65	ribophorin I family protein similar to SP|P04843	Enzyme activity	1.6	1.5	1.1	47
STMGE12	exostosin family protein contains Pfam profile: PF03016 Exostosin family	Enzyme activity	2.4	2.5	1.8	47
STMIT52	UDP-glucoronosyl/UDP-glucosyl transferase family protein contains Pfam profile:	Enzyme activity	2.9	2.7	2	47
STMJO02	exostosin family protein contains Pfam profile: PF03016 Exostosin family	Enzyme activity	2.3	1.7	0.6	47
STMDB85	fatty acid hydroxylase putative similar to fatty acid hydroxylase Fah1p GB:AF021804	Fatty acid metabolism	2	1.6	0.9	47
STMEP56	Delta-12 fatty acid desaturase	Fatty acid metabolism	2.2	1.6	1	47
STMCU61	Glyceraldehyde-3-phosphate dehydrogenase precursor (EC 1.2.1.12)	Glycolysis	2.3	2.2	1.9	47
STMJK88	Phosphoglycerate mutase-like protein	Glycolysis	1.3	1.5	0.9	47
STMEP06	Brassinosteroid-regulated protein BRU1 precursor (EC 3.2.1.-)	Hormone metabolism/signalling	3	2.5	1	47
STMEQ95	Brassinosteroid-regulated protein BRU1 precursor (EC 3.2.1.-)	Hormone metabolism/signalling	3.1	2.9	0.9	47
STMGN14	IAA-amino acid hydrolase 6 putative (ILL6) / IAA-Ala hydrolase putative virtually	Hormone metabolism/signalling	1.6	1.5	1	47
STMEI95	Putative FPP synthase 2	Isoprenoid metabolism	2	1.5	1.1	47
STMFA32	Oxysterol-binding protein	Lipid metabolism/transport	1.6	1.2	0.8	47
STMDF56	probable arabinogalactan protein precursor - tomato {Lycopersicon esculentum;}	Molecular function	2.3	2.1	0.8	47
STMDD87	transducin family protein / WD-40 repeat family protein contains 5 WD-40 repeats	Nucleotide binding/hydrolysis	2	1.6	0.7	47
STMEG49	putative GTP-binding protein	Nucleotide binding/hydrolysis	2.5	2.5	2.1	47
STMGW89	Small GTP-binding protein Sar1BNt	Nucleotide binding/hydrolysis	3	2.7	1.8	47
STMEA36	null	null	1.6	1.6	1.2	47
STMEN55	null	null	1.9	1.8	1.4	47
STMGQ74	null	null	2.1	1.9	1	47
STMJE25	null	null	1.8	1.3	0.8	47
STMJE65	null	null	2.2	1.8	1.7	47
STMEW07	Rubredoxin putative	Oxidoreductases	1.7	1.5	1.1	47
STMJL14	PS60 protein precursor	Oxidoreductases	2.1	2	1.4	47
STMCS04	BAG domain-containing protein contains Pfam:PF02179 BAG domain	Protein binding	1.6	1.8	1.1	47
STMIV79	armadillo/beta-catenin repeat family protein armadillo/beta-catenin-like repeats Pfam:	Protein binding	2	1.7	1.1	47
STMEB29	SKP1-like protein	Protein degradation	1.5	1.3	0.9	47
STMEL04	26S proteasome regulatory subunit putative (RPN5) p55 protein-like	Protein degradation	1.9	1.5	0.6	47
STMHG70	aspartyl protease family protein contains Pfam domain PF00026: eukaryotic aspartyl	Protein degradation	1.7	2.2	1.1	47
STMIP47	zinc finger (C3HC4-type RING finger) family protein contains Pfam domain PF00097:	Protein degradation	1.8	1.7	1.3	47
STMIX89	F-box family protein contains Pfam PF00646: F-box domain; similar to SKP1 interacting	Protein degradation	1.5	1.3	0.9	47
STMCY20	GDP-fucose protein-O-fucosyltransferase 2	Protein structure	1.9	1.8	0.9	47
STMCU03	eukaryotic translation initiation factor 3 subunit 7 putative / eIF-3 zeta putative /	Protein synthesis	2	1.7	0.6	47
STMDF47	eukaryotic translation initiation factor 3 subunit 7 putative / eIF-3 zeta putative /	Protein synthesis	2	1.6	0.6	47
STMDH49	AY099551 lysyl-tRNA synthetase	Protein synthesis	1.5	1.5	0.8	47
STMGZ08	translational activator family protein similar to HsGCN1 [Homo sapiens] GI:2282576	Protein synthesis	2.8	2.2	1.7	47
STMIY87	U-box domain-containing protein low similarity to immediate-early fungal elicitor	Protein synthesis	3.1	2.7	2.1	47
STMCZ83	Putative ribosomal protein S5	Ribosome structure	1.4	1.6	1	47
STMED65	ribosomal protein S9 (RPS9) identical to ribosomal protein S9 [Arabidopsis thaliana]	Ribosome structure	1.5	1.6	1.1	47
STMEH14	Ribosomal protein S5	Ribosome structure	2	2.1	1.3	47
STMGC28	ribosomal protein L12 family protein ribosomal protein L12 Liberobacter africanum	Ribosome structure	1.7	1.6	1.1	47
STMDB03	heterogeneous nuclear ribonucleoprotein putative / hnRNP putative contains Pfam	RNA binding	2.3	1.7	0.9	47
STMDZ05	RNA recognition motif. (a.k.a. RRM RBD or RNP domain) putative	RNA binding	2.1	2	1.2	47
STMED96	polyadenylate-binding protein family protein / PABP family protein low similarity to	RNA binding	2.4	2.3	1.8	47
STMEJ22	RNA recognition motif. (a.k.a. RRM RBD or RNP domain) putative	RNA binding	2.3	2.3	1.7	47
STMEL18	FCA gamma {Arabidopsis thaliana;}	RNA binding	3.6	3	1.6	47
STMEJ35	Mago nashi protein	RNA metabolism	2	1.8	1.6	47
STMEL71	RNase NGR2 (Ribonuclease NGR2)	RNA metabolism	2.5	2.4	0.8	47
STMGG62	UMP synthase	RNA metabolism	2	1.7	1.1	47
STMEZ84	N-hydroxycinnamoyl-CoA:tyramine N-hydroxycinnamoyl transferase THT7-8	Secondary metabolism	3.4	3.1	2.8	47
STMDV02	tyrosine phosphatase putative	Signalling	2.2	1.9	1.1	47
STMCK65	Leucine-rich repeat resistance protein-like protein	Signalling	1.8	1.6	0.9	47
STMCP87	protein kinase putative contains protein kinase domain Pfam:PF00069	Signalling	1.8	1.8	1.1	47
STMCU58	protein kinase family protein / non phototropic hypocotyl 1-like protein (NPL1)	Signalling	1.4	1.6	0.9	47
STMDB22	photolyase/blue light photoreceptor (PHR2) identical to photolyase/blue light	Signalling	2.5	2.3	1.9	47
STMDG11	Mitogen-activated protein kinase	Signalling	1.6	1.5	1.2	47
STMDG48	protein kinase putative contains protein kinase domain Pfam:PF00069	Signalling	1.7	1.6	1.1	47
STMDO50	mitogen-activated protein kinase putative / MAPK putative (MPK8) identical to ATMPK8	Signalling	1.7	1.6	1.2	47
STMED48	photolyase/blue light photoreceptor (PHR2) identical to photolyase/blue light	Signalling	1.6	1.2	0.9	47
STMFB36	protein phosphatase 2C family protein / PP2C family protein similar to protein	Signalling	2	1.9	1.4	47
STMGM90	Receptor protein kinase PERK1	Signalling	1.5	1.9	1.1	47
STMGQ35	Protein kinase domain putative	Signalling	2	2.5	1	47
STMHN28	Calcium-dependent protein kinase 3	Signalling	1.6	1.6	1.1	47
STMHV80	PB1 domain putative	Signalling	2	1.6	0.6	47
STMIG40	Protein phosphatase type 2C	Signalling	2.8	2.6	2.2	47
STMIM73	receptor-like protein kinase [imported] - Arabidopsis thaliana	Signalling	1.7	1.8	1.2	47
STMEN96	S-adenosyl-methionine-sterol-C-methyltransferase (EC 2.1.1.41)	Sterol metabolism	2.1	1.6	0.9	47
STMDJ31	Heat shock 70 kDa protein mitochondrial precursor	Stress	1.7	1.7	1	47
STMEB19	Polyphenol oxidase A chloroplast precursor (PPO) (Catechol oxidase)	Stress	2.1	2	1.5	47
STMEP32	dehydration-responsive protein-related similar to early-responsive to dehydration	Stress	1.7	1.6	0.8	47
STMHV89	Dehydration-responsive protein RD22 (Fragment)	Stress	1.6	1.2	0.9	47
STMDD88	CCR4-NOT transcription complex protein putative similar to SWISS-PROT:Q60809 CCR4-NOT	Transcription regulation	1.7	1.7	0.7	47
STMEG82	Transcription factor DP1	Transcription regulation	2.4	2	1.1	47
STMEI75	transcription factor RAU1	Transcription regulation	1.7	1.3	0.8	47
STMEV12	myb family transcription factor (MYB48) contains Pfam profile: PF00249 myb-like	Transcription regulation	1.9	1.7	1.2	47
STMEZ59	myb family transcription factor contains Pfam profile: PF00249 Myb DNA binding domain	Transcription regulation	2	2.2	1.4	47
STMFB71	SPF1 protein	Transcription regulation	1.8	1.6	1.5	47
STMIN23	heat shock transcription factor (clone hsfa) - maize (fragment)	Transcription regulation	3.2	2.6	2.4	47
STMJD75	WRKY family transcription factor similar to putative DNA-binding protein GI:7268215	Transcription regulation	2	1.9	1.5	47
STMDD36	Mitochondrial uncoupling protein (UCP protein)	Transport	3.2	2.8	2.6	47
STMDF26	H(+)-transporting ATPase (EC 3.6.1.35 EC 3.6.3.6)	Transport	3	2.5	1.8	47
STMDM91	H(+)-transporting ATPase (EC 3.6.1.35 EC 3.6.3.6)	Transport	3	2.4	1.7	47
STMEK32	Acyl carrier protein	Transport	3.6	3.3	2.9	47
STMEP30	Ammonium transporter 1 member 1 (LeAMT1;1)	Transport	2.7	2.2	1.8	47
STMES91	Putative sorbitol transporter	Transport	1.6	1.6	0.9	47
STMGF07	proton-dependent oligopeptide transport (POT) family protein contains Pfam profile:	Transport	2.6	2.5	1.1	47
STMGL77	amino acid permease family protein weak similarity to GABA permease	Transport	1.7	1.6	1.3	47
STMHA58	proton-dependent oligopeptide transport (POT) family protein contains Pfam profile:	Transport	1.9	1.8	0.7	47
STMHY61	phosphate translocator-related low similarity to phosphoenolpyruvate/phosphate	Transport	2	1.4	0.6	47
STMIG25	proton-dependent oligopeptide transport (POT) family protein contains Pfam profile:	Transport	2.3	2.2	0.9	47
STMIP04	Hexose transporter	Transport	4	3.2	2.7	47
STMIQ43	oligopeptide transporter OPT family protein similar to iron-phytosiderophore	Transport	2.5	2.5	1.8	47
STMIR22	Zinc transporter protein ZIP1	Transport	1.6	1.8	1	47
STMCL42	(PGP169-12)	Unknown	1.2	1.5	0.7	47
STMCL51	expressed protein strong similarity to unknown protein (gb|AAD50008.1)	Unknown	1.5	1.5	0.5	47
STMCQ29	unknown protein {Arabidopsis thaliana;}	Unknown	2.6	2.2	1.1	47
STMCR42	expressed protein	Unknown	2.6	2.1	1.2	47
STMCR60	expressed protein	Unknown	1.8	1.8	1	47
STMCX22	phytochelatin synthetase-like protein {Arabidopsis thaliana;}	Unknown	1.8	1.4	0.8	47
STMDC59	VQ motif-containing protein contains PF05678: VQ motif	Unknown	1.4	1.5	0.7	47
STMDD43	Allergen-like protein BRSn20	Unknown	2.3	2.3	1.4	47
STMDE33	expressed protein	Unknown	2.8	2.2	1.1	47
STMDE58	phytochelatin synthetase-like protein {Arabidopsis thaliana;}	Unknown	2.7	2.2	1.3	47
STMDJ96	expressed protein	Unknown	2.6	2.6	1.6	47
STMDU11	expressed protein low similarity to PRLI-interacting factor N [Arabidopsis thaliana]	Unknown	2.8	2.5	2.3	47
STMDZ54	hypothetical protein	Unknown	2	1.7	0.9	47
STMEB42	expressed protein	Unknown	2.3	1.8	1.3	47
STMEB74	expressed protein hypothetical protein - Caenorhabditis elegans PID:e1350884	Unknown	1.6	1.1	0.8	47
STMED44	Hin19 (Fragment)	Unknown	1.7	1.7	1	47
STMED76	WD-40 repeat protein family	Unknown	1.5	1.9	1	47
STMED94	MTN3-like protein - Arabidopsis thaliana {Arabidopsis thaliana;}	Unknown	2.8	2.8	2.3	47
STMEH74	expressed protein	Unknown	3.2	2.8	2.5	47
STMEK27	null	Unknown	2.2	1.8	0.8	47
STMEL46	expressed protein	Unknown	1.9	1.8	1	47
STMEV63	expressed protein similar to vanilloid receptor-like protein GB:AAD26363 from	Unknown	1.9	1.6	0.8	47
STMEZ67	unknown {Arabidopsis thaliana;}	Unknown	1.8	1.5	1.1	47
STMFA40	expressed protein	Unknown	1.8	1.6	1.4	47
STMGE27	WD-40 repeat family protein hypothetical protein contains similarity to ec31p	Unknown	1.7	1.5	0.7	47
STMGE64	hypothetical protein	Unknown	1.9	1.8	0.7	47
STMGF93	CLIP-associating protein (CLASP) -related similar to CLIP-associating protein CLASP2	Unknown	4.6	4	3.6	47
STMGG84	unknown {Arabidopsis thaliana;}	Unknown	1.6	2.1	1	47
STMGH29	Gb|AAD55296.1	Unknown	2.4	2	0.7	47
STMGH59	agenet domain-containing protein contains Pfam PF05641: Agenet domain	Unknown	2.2	2.6	1.4	47
STMGI73	hypothetical protein	Unknown	2.3	1.9	1.5	47
STMGI87	expressed protein	Unknown	2.2	1.7	1.4	47
STMGQ88	expressed protein	Unknown	1.8	1.7	1	47
STMHX02	beta-Ig-H3 domain-containing protein / fasciclin domain-containing protein weak	Unknown	3.4	3.5	2.4	47
STMIA72	unknown protein {Arabidopsis thaliana;}	Unknown	3.3	2.7	1.4	47
STMIC52	Hypothetical protein	Unknown	3.2	3	2.2	47
STMIR04	expressed protein	Unknown	2	1.7	1.4	47
STMIR61	AN1-like Zinc finger putative	Unknown	2.3	2	1.9	47
STMIS02	integral membrane family protein contains TIGRFAM TIGR01569 : plant integral membrane	Unknown	2.1	1.9	1.6	47
STMJD04	expressed protein similar to gda-1 [Pisum sativum] GI:2765418	Unknown	1.8	1.3	0.9	47
STMCI54	Shikimate kinase chloroplast precursor (EC 2.7.1.71 EC 2.7.1.71 EC 2.7.1.71)	Amino acid metabolism	1.6	1.3	1.2	45
STMCJ75	Glycine hydroxymethyltransferase putative / serine hydroxymethyltransferase putative	Amino acid metabolism	2	1.5	1.4	45
STMDE91	Arginine decarboxylase 1 (EC 4.1.1.19)	Amino acid metabolism	2	1.5	1.5	45
STMDO32	Adenosylhomocysteinase (S-adenosyl-L-homocysteine hydrolase) (AdoHcyase)	Amino acid metabolism	2.6	1.8	1.4	45
STMEP77	Arginine decarboxylase	Amino acid metabolism	4	2.8	3.1	45
STMEU84	Methionine synthase (EC 2.1.1.14)	Amino acid metabolism	1.6	1.1	0.8	45
STMJJ67	(AdoHcyase)	Amino acid metabolism	2.6	1.6	1.3	45
STMDZ56	Pyrophosphate--fructose 6-phosphate 1-phosphotransferase alpha subunit (PFP)	Carbohydrate metabolism	1.7	1	1	45
STMGM40	glycosyl transferase family 2 protein similar to beta-(1-3)-glucosyl transferase GB:	Carbohydrate metabolism	2.1	1.3	0.7	45
STMID02	hydroxyproline-rich glycoprotein family protein contains proline-rich extensin domains	Cell wall	2	1.2	1.2	45
STMDI74	Alpha-tubulin	Cellular structures/cytoskeleton	1.6	1.1	0.9	45
STMCX10	cytochrome P450-like protein - Arabidopsis thaliana	CYP450	2.4	1.6	0.9	45
STMGY15	Pathogen-related protein	Defence	2.5	1.5	1.8	45
STMIF51	trihelix DNA-binding protein putative similar to DNA-binding protein DF1	DNA binding	1.7	1.2	0.9	45
STMCU29	(AdoHcyase)	Enzyme activity	2.8	1.8	1.2	45
STMEB52	phosphoinositide phosphatase family protein contains similarity to phosphoinositide	Enzyme activity	1.9	1.4	1.5	45
STMES24	Prephenate dehydratase	Enzyme activity	2	1.6	1.5	45
STMDZ26	Acyl-ACP thioesterase	Fatty acid metabolism	3.5	2.8	2.6	45
STMFB08	Putative acyl-CoA synthetase	Fatty acid metabolism	3.7	2.4	2.5	45
STMJH80	phosphoglycerate/bisphosphoglycerate mutase family protein similar to SP|P31217	Glycolysis	1.9	1.4	1.1	45
STMES39	S-adenosylmethionine synthetase 3 (Methionine adenosyltransferase 3) (AdoMet synthetase 3)	Hormone metabolism/signalling	3.6	2.6	2.1	45
STMGQ42	brassinosteroid signalling positive regulator-related contains similarity to BZR1	Hormone metabolism/signalling	1.8	1	0.7	45
STMEB13	Farnesyl pyrophosphate synthase (EC 2.5.1.1)	Isoprenoid metabolism	1.8	1.2	1.2	45
STMES76	uracil phosphoribosyltransferase putative / UMP pyrophosphorylase putative / UPRTase	Nucleotide metabolism	2.2	1.4	1	45
STMHX54	Phragmoplastin	Nucleotide metabolism	2.4	1.7	1.1	45
STMEW21	null	null	2.6	1.7	1.3	45
STMIV58	null	null	2.7	1.5	1.5	45
STMEG87	POSSIBLE OXIDOREDUCTASE (EC 1.-.-.- EC 1.-)	Oxidoreductases	2.7	1.4	1.5	45
STMES85	Monodehydroascorbate reductase (MDAR) (Ascorbate free radical reductase) (AFR reductase)	Oxidoreductases	1.5	1.1	1.1	45
STMCY69	coatomer gamma-2 subunit putative / gamma-2 coat protein putative / gamma-2 COP	Protein binding	1.7	1.1	0.6	45
STMEZ85	Armadillo repeat-containing protein (Fragment)	Protein binding	2.2	1.4	1.1	45
STMDQ80	Ubiquitin	Protein degradation	1.6	0.4	0.6	45
STMEW77	ATP-dependent Clp protease proteolytic subunit (ClpP2) identical to nClpP2 GI:5360589	Protein degradation	2.3	1.3	1.3	45
STMIY85	aspartyl protease family protein contains Eukaryotic and viral aspartyl proteases	Protein degradation	3.4	2.3	1.8	45
STMGT03	phenylalanine ammonia-lyase {Capsicum chinense}	Secondary metabolism	1.9	1.3	1.4	45
STMDC32	14-3-3 protein	Signalling	3	2.3	2.3	45
STMGQ87	Mitogen-activated protein kinase 3	Signalling	2.1	1.5	1.3	45
STMIS68	putative receptor-like protein kinase	Signalling	1.7	1	1.3	45
STMEU25	ERD3 protein {Arabidopsis thaliana}	Stress	2.7	1.9	1.4	45
STMHR02	putative WRKY-type DNA binding protein {Arabidopsis thaliana;}	Transcription regulation	2.3	1.6	1.5	45
STMDI11	ADP ATP carrier protein mitochondrial precursor (ADP/ATP translocase)	Transport	1.7	1	0.6	45
STMEU05	LEM3 (ligand-effect modulator 3) family protein / CDC50 family protein Similar to GI:	Transport	2.4	1.8	1.5	45
STMEY29	amino acid transporter family protein low similarity to neuronal glutamine transporter	Transport	1.8	0.7	0.9	45
STMGA73	nsport	Transport	2.6	1.7	1.4	45
STMGH84	amino acid transporter family protein low similarity to neuronal glutamine transporter	Transport	2	0.6	1	45
STMGJ19	P-glycoprotein-like proetin {Arabidopsis thaliana}	Transport	2.3	0.9	0.8	45
STMHA88	Syntaxin	Transport	2	1.1	0.7	45
STMJM43	LEM3 (ligand-effect modulator 3) family protein / CDC50 family protein Similar to GI:	Transport	1.7	1.2	0.9	45
STMCN13	expressed protein	Unknown	1.8	1.3	1.4	45
STMCR34	Cotton fiber expressed protein 1	Unknown	1.8	1	0.9	45
STMCS93	unknown protein {Arabidopsis thaliana;}	Unknown	1.9	0.9	0.8	45
STMDB53	Unknown (protein for MGC:80177) {Xenopus laevis;}	Unknown	1.5	0.8	0.6	45
STMDE87	delta-COP	Unknown	1.7	1.2	0.8	45
STMDT69	Hypothetical protein 90C4.240	Unknown	2.8	1.7	1.5	45
STMEA95	expressed protein	Unknown	1.9	1.2	1.1	45
STMEP80	At1g54310/F20D21_13 {Arabidopsis thaliana}	Unknown	1.7	1.1	1.3	45
STMEZ75	Putative membrane protein	Unknown	3.6	2.2	1.9	45
STMGI01	expressed protein	Unknown	1.7	1.1	0.7	45
STMIG17	Hypothetical protein	Unknown	2.1	1.3	1.1	45
STMII12	Arabinogalactan-protein precursor	Unknown	2.5	2	1.8	45
STMIV08	unknown {Arabidopsis thaliana;}	Unknown	3.4	2.7	2.7	45
STMJD46	expressed protein similar to PrMC3 Pinus radiata GI:5487873	Unknown	2.1	1.7	1.7	45
STMIT84	Calnexin homolog precursor	Calcium homeostasis/signalling	2	1.4	0.5	44
STMEF73	glycoside hydrolase family 28 protein / polygalacturonase (pectinase) family protein	Carbohydrate metabolism	2.2	1.4	-0.1	44
STMGO52	glycosyl transferase family 8 protein contains Pfam profile: PF01501 glycosyl	Carbohydrate metabolism	1.6	1.1	0.3	44
STMGS87	Cellulose synthase (Fragment)	Carbohydrate metabolism	1.8	0.8	-0.2	44
STMHZ14	raffinose synthase family protein / seed imbibition protein putative (din10) similar	Carbohydrate metabolism	1.7	1.1	0.4	44
STMGD49	glycine-rich protein cylicin II - bovine PIR2:I46014	Cell wall	1.5	1	0.4	44
STMGD45	endomembrane protein 70 putative p76 Homo sapiens EMBL:HSU81006	Cellular structures/cytoskeleton	2.4	1.5	0.5	44
STMHJ63	endomembrane protein 70 putative p76 Homo sapiens EMBL:HSU81006	Cellular structures/cytoskeleton	2	1.3	0.1	44
STMCP01	Luminal binding protein precursor (BiP) (78 kDa glucose-regulated protein homolog) (GRP 78)	Chaperone	2.4	1.6	0.7	44
STMDB24	(AAR21295) Bacterial spot disease resistance protein 4	Defence	1.7	0.9	0.4	44
STMDE66	abnormal inflorescence meristem 1 / fatty acid multifunctional protein (AIM1)	Development	1.6	0.8	0	44
STMCB91	UV-damaged DNA binding protein 1	DNA binding	2.3	1.4	0.1	44
STMDH60	Tuber-specific and sucrose-responsive element binding factor (Fragment)	DNA binding	1.1	0.5	-0.5	44
STMEB01	zinc finger protein putative similar to zinc-finger protein Lsd1	DNA binding	2.7	0.9	0.4	44
STMGY58	SNF2 domain-containing protein / helicase domain-containing protein similar to SP|	DNA binding	1.9	1.1	0.4	44
STMGA56	NAD-dependent glycerol-3-phosphate dehydrogenase family protein weak similarity to SP|	Enzyme activity	1.6	0.7	0.2	44
STMID78	hydrolase alpha/beta fold family protein low similarity to	Enzyme activity	1.7	0.9	0.2	44
STMCP23	Endoplasmin homolog precursor (GRP94 homolog)	Nucleotide binding/hydrolysis	2.6	1.9	0.4	44
STMDF21	phragmoplastin 5 - soybean	Nucleotide metabolism	1.9	1.2	0.6	44
STMGW01	null	null	1.5	0.9	0	44
STMCB78	expressed protein similar to GI:4406788 GI:6063544 GI:2827651 GI:10764853 from	Oxidoreductases	2.1	1.6	0.5	44
STMJN02	F1E22.18	Oxidoreductases	1.8	1.1	0.5	44
STMGP07	Armadillo/beta-catenin-like repeat putative	Protein binding	1.5	0.4	-0.8	44
STMDG12	ubiquitin-specific protease 24 putative (UBP24) identical to ubiquitin-specific	Protein degradation	2	1.1	0.4	44
STMEB24	26S protease regulatory subunit 6B homolog	Protein degradation	1.2	0.5	-0.3	44
STMEW81	60s acidic ribosomal protein	Ribosome structure	4	2.9	0.8	44
STMGZ96	arginine/serine-rich splicing factor RSP31 (RSP31) identical to SP|P92964 Arginine/	RNA binding	1.6	1.2	0.2	44
STMHA11	RNA recognition motif (RRM)-containing protein similar to DAZ associated protein 1	RNA binding	1.8	1.2	0.6	44
STMEL61	leucine-rich repeat family protein / extensin family protein similar to extensin-like	Signalling	1.5	0.7	0.2	44
STMGG02	protein kinase family protein contains protein kinase domain Pfam:PF00069	Signalling	1.6	1	0.4	44
STMIR02	receptor-like serine/threonine kinase	Signalling	2.3	1.4	0.4	44
STMEI62	universal stress protein family	Stress	1.3	0.4	-0.4	44
STMGV10	transcription factor-related contains weak similarity to Swiss-Prot:Q92759 TFIIH basal	Transcription regulation	1.4	0.7	-0.3	44
STMEK49	ABC transporter family protein ABC-type transport protein sll1276 Synechocystis sp.	Transport	1.8	0.9	-0.2	44
STMEP73	auxin transporter splice variant b {Arabidopsis thaliana;}	Transport	1.8	1.3	0.5	44
STMHA35	mitochondrial substrate carrier family protein contains Pfam profile: PF00153	Transport	3	1.1	0.4	44
STMHA44	transporter-related low similarity to SP|Q9NTN3 UDP-glucuronic acid/	Transport	1.6	1.2	0.4	44
STMCB89	expressed protein	Unknown	2.8	1.6	0.6	44
STMCH66	expressed protein contains Pfam domain PF04884: Protein of unknown function DUF647	Unknown	1.8	0.7	0.1	44
STMDC96	protein C27A12.7 [imported] - Caenorhabditis elegans {Caenorhabditis elegans;}	Unknown	2	1.2	0.5	44
STMDH68	expressed protein contains Pfam domain PF04884: Protein of unknown function DUF647	Unknown	1.8	1	0.2	44
STMGA23	plastocyanin-like domain-containing protein contains similarity to SP|Q02917 Early	Unknown	1.4	0.5	-0.3	44
STMGA40	expressed protein	Unknown	2.6	1.9	0.4	44
STMEA84	Methionine synthase (EC 2.1.1.14)	Amino acid metabolism	2.1	3.5	3.7	42
STMJP34	ATP synthase 8	ATP synthesis	0.4	1.2	1.7	42
STMEG79	sucrose synthase {Solanum tuberosum;}	Carbohydrate metabolism	1	1.6	2.5	42
STMHE19	Sucrose synthase 2	Carbohydrate metabolism	0.5	1.8	2.2	42
STMIS51	Putative class 5 chitinase	Carbohydrate metabolism	0.9	1.7	2.3	42
STMBB12	potato extensin	Cell wall	0.9	2	3.6	42
STMEO67	Porphobilinogen deaminase chloroplast precursor (PBG) (Hydroxymethylbilane synthase)	Chlorophyll/heme synthesis	1	2.2	2.3	42
STMCU85	cytochrome P450 putative similar to GB:Q05047 from [Catharanthus roseus]	CYP450	0.9	1.6	2	42
STMET13	cytochrome P450 putative similar to GB:Q05047 from [Catharanthus roseus]	CYP450	0.6	1.5	1.7	42
STMGP12	Putative cytochrome P450	CYP450	0.3	1.3	2.1	42
STMIZ25	Cytochrome P450	CYP450	1	1.4	2.7	42
STMBB32	tomato PR5	Defence	0.3	1.2	2.5	42
STMEC66	Putative late blight resistance protein	Defence	-0.1	0.8	1.5	42
STMEH32	PRF	Defence	1.6	2.9	3.1	42
STMJL63	Homeobox-leucine zipper protein (Fragment)	DNA binding	0.9	1.9	2.1	42
STMDT88	NADH-ubiquinone oxidoreductase 23 kDa subunit mitochondrial precursor (Complex I-23KD)	Electron transport chain	0.3	1.2	1.9	42
STMEQ94	Cytochrome b5	Electron transport chain	0.9	1.4	1.9	42
STMGZ15	Cytochrome b	Electron transport chain	0.6	0.9	1.9	42
STMCN66	Putative glucosyltransferase	Enzyme activity	-0.1	1.4	2.4	42
STMCP89	3-isopropylmalate dehydrogenase chloroplast precursor (Beta-IPM dehydrogenase) (IMDH)	Enzyme activity	0.5	0.9	1.6	42
STMDC39	3-isopropylmalate dehydrogenase chloroplast precursor (Beta-IPM dehydrogenase) (IMDH)	Enzyme activity	0.4	1	1.5	42
STMDO53	Monooxygenase (Fragment)	Enzyme activity	1.2	1.9	2.6	42
STMED22	3 4-dihydroxy-5-hexaprenylbenzoate methyltransferase () precursor [validated] - Arabidopsis	Enzyme activity	0.4	1.7	2.4	42
STMEQ68	cyclase family protein contains Pfam profile: PF04199 putative cyclase	Enzyme activity	0.7	2.1	2.6	42
STMES19	PAPS-reductase-like protein precursor	Enzyme activity	0.5	1.2	1.8	42
STMHA55	Monooxygenase (Fragment)	Enzyme activity	0.4	1.1	1.7	42
STMHY34	Monooxygenase (Fragment)	Enzyme activity	1	1.9	2.7	42
STMJM49	aldo/keto reductase family protein contains Pfam profile PF00248: oxidoreductase aldo/	Enzyme activity	0.8	1	1.9	42
STMDD29	Triose phosphate isomerase cytosolic isoform (EC 5.3.1.1)	Glycolysis	1.1	1.5	2.1	42
STMEL88	Enolase (2-phosphoglycerate dehydratase) (2-phospho-D-glycerate hydro-lyase)	Glycolysis	0.7	1.4	1.9	42
STMIO94	Pyruvate phosphate dikinase chloroplast precursor (Pyruvate orthophosphate dikinase)	Glycolysis	1.2	2.5	4.1	42
STMEP89	auxin-regulated protein	Hormone metabolism/signalling	1	1.7	1.7	42
STMGV88	Nt-iaa28 deduced protein	Hormone metabolism/signalling	0.4	1.4	2.1	42
STMHX16	gibberellin-regulated family protein similar to SP|P46689 Gibberellin-regulated	Hormone metabolism/signalling	0.8	1.9	2.1	42
STMCB59	Mevalonate disphosphate decarboxylase	Isoprenoid metabolism	0.9	2.1	2.3	42
STMCE79	Farnesyl pyrophosphate synthase (EC 2.5.1.1)	Isoprenoid metabolism	1.2	2.4	2.9	42
STMCP96	Mevalonate kinase	Isoprenoid metabolism	1.2	2	2	42
STMEP21	HMG-CoA synthase 2	Isoprenoid metabolism	0.8	1.2	1.7	42
STMHI24	GDSL-motif lipase/hydrolase family protein similar to lipase [Arabidopsis thaliana] GI:	Lipid metabolism/transport	1.2	2.1	2.7	42
STMHY11	expressed protein	Nucleotide binding/hydrolysis	0.9	1.4	1.5	42
STMCF87	Hypothetical protein PFB0625w	null	0.1	0.7	1.5	42
STMDV15	null	null	1.3	2.4	2.6	42
STMIN42	null	null	1.2	2.4	2.5	42
STMEG89	Peroxidase	Oxidoreductases	0.6	1.5	2.1	42
STMEV57	short-chain dehydrogenase/reductase (SDR) family protein similar to short-chain type	Oxidoreductases	0.6	1.6	1.6	42
STMEZ89	Peroxidase	Oxidoreductases	2.4	4.1	4.7	42
STMGQ41	putative peroxidase {Arabidopsis thaliana;}	Oxidoreductases	1.4	2.3	2.5	42
STMHX09	oxidoreductase family protein similar to AX110P [Daucus carota] GI:285739; contains	Oxidoreductases	0.4	1.2	1.7	42
STMHX84	Peroxidase prx14 precursor (EC 1.11.1.7)	Oxidoreductases	1.1	2	3.2	42
STMHZ60	Peroxidase	Oxidoreductases	0.3	1	1.9	42
STMIC37	uclacyanin 3 (UCC3) identical to uclacyanin 3 GI:3395770 from [Arabidopsis thaliana];	Oxidoreductases	1	1.3	2.1	42
STMIH63	Peroxidase	Oxidoreductases	0.4	1	1.7	42
STMIM20	Peroxidase precursor	Oxidoreductases	0.6	1.3	2.2	42
STMIP12	Peroxidase	Oxidoreductases	1.6	3.2	3.8	42
STMJI61	Peroxidase prx14 precursor (EC 1.11.1.7)	Oxidoreductases	0.9	1.7	2.8	42
STMJO20	Bacterial-induced peroxidase precursor (EC 1.11.1.7)	Oxidoreductases	0.9	1.7	2.8	42
STMIW91	OTU-like cysteine protease family protein contains Pfam profile PF02338: OTU-like	Protein degradation	0.7	1	1.7	42
STMCO89	Glutamate--cysteine ligase chloroplast precursor (Gamma-glutamylcysteine synthetase)	Protein synthesis	0.6	1.4	2	42
STMIC47	peptidyl-tRNA hydrolase family protein contains Pfam profile PF01195: peptidyl-tRNA	Protein synthesis	0.5	1.5	2.8	42
STMDV12	60S acidic ribosomal protein P0	Ribosome structure	-0.1	0.8	1.8	42
STMCG15	tetratricopeptide repeat (TPR)-containing protein contains Pfam profile PF00515: TPR	RNA binding	0.9	1.7	1.9	42
STMDT78	Putative heterogeneous nuclear ribonucleoprotein (Fragment)	RNA binding	0.2	1.1	2.4	42
STMGP82	Caffeoyl-CoA O-methyltransferase (Trans-caffeoyl-CoA 3-O-methyltransferase) (CCoAMT)	Secondary metabolism	0.8	2	2.4	42
STMIC60	Caffeoyl-CoA O-methyltransferase 6 (Trans-caffeoyl-CoA 3-O-methyltransferase 6) (CCoAMT-6)	Secondary metabolism	1.1	1.8	2.4	42
STMIY25	Lignin forming anionic peroxidase precursor (TOPA)	Secondary metabolism	0.6	1.3	1.7	42
STMJG85	receptor protein kinase-related contains Pfam profile: PF01657 Domain of unknown	Signalling	0.6	1.7	2.3	42
STMEQ64	protein kinase putative similar to protein kinase G11A [Oryza sativa] SWISS-PROT:	Signalling	0.8	1.9	2.1	42
STMEW04	protein kinase (APK1a) identical to Protein kinase APK1A from [Arabidopsis thaliana]	Signalling	0.4	0.8	1.6	42
STMGR01	calcium-dependent protein kinase () 19 - Arabidopsis thaliana {Arabidopsis thaliana;}	Signalling	0.4	1.4	2	42
STMHW57	leucine-rich repeat transmembrane protein kinase putative protein kinase Xa21 - Oryza	Signalling	0.5	1.3	1.7	42
STMIU01	photoassimilate-responsive protein precursor (clone PAR-1a) - common tobacco	Signalling	0.6	1.8	3	42
STMCL94	Putative sterol 4-alpha-methyl-oxidase	Sterol metabolism	0	0.9	1.7	42
STMBB02	potato GST1	Stress	1.1	1.7	2.4	42
STMCL64	Elicitor-inducible protein EIG-J7	Stress	0.8	1.3	2	42
STMDJ19	TMV-induced protein I	Stress	0.4	1.5	2.6	42
STMEA19	Heat shock cognate protein 80	Stress	1.8	3.3	4.1	42
STMGQ77	Elicitor-inducible protein EIG-J7	Stress	0.8	2	2.6	42
STMIB67	thioredoxin family protein similar to thioredoxin CH2 M-type chloroplast precursor	Stress	0.4	1.1	1.8	42
STMID72	Probable glutathione S-transferase (Auxin-induced protein PGNT1/PCNT110)	Stress	0.6	1.2	2.2	42
STMIX29	Miraculin-like protein (Fragment)	Stress	0.2	1.2	2	42
STMJK24	Probable glutathione S-transferase (Auxin-induced protein PGNT1/PCNT110)	Stress	0.6	1	2	42
STMDE32	Pyruvate dehydrogenase E1 component alpha subunit mitochondrial precursor (PDHE1-A)	TCA cycle	0.9	1.4	1.5	42
STMGC50	Myb-related transcription factor	Transcription regulation	0.5	1.6	2	42
STMHG92	transporter-related	Transport	0.1	1.2	2.8	42
STMIZ65	transposon protein putative CACTA En/Spm sub-class	Transposon	1.1	2.2	2.1	42
STMCF75	Nicotiana tabacum ORF	Unknown	0.7	1.4	1.6	42
STMDB95	expressed protein	Unknown	0.6	1.3	1.6	42
STMDH14	At3g07420 {Arabidopsis thaliana}	Unknown	0.5	1.2	2	42
STMDI12	Arabinogalactan-protein	Unknown	0.3	1	1.6	42
STMDO73	Nicotiana tabacum ORF	Unknown	0.5	1.2	1.7	42
STMED47	OSJNBa0067K08.23 {Oryza sativa (japonica cultivar-group);}	Unknown	0.7	1.1	1.8	42
STMEH75	Similar to Dictyostelium discoideum (Slime mold). prespore-specific protein	Unknown	1.2	2.1	2.3	42
STMEL02	expressed protein contains Pfam domain PF05003: protein of unknown function (DUF668)	Unknown	1	1.9	2.3	42
STMEW69	expressed protein	Unknown	0.7	1.4	1.5	42
STMEY89	P-rich protein NtEIG-C29	Unknown	1.7	2.6	3.9	42
STMFA41	P-rich protein NtEIG-C29	Unknown	1.2	2	3.7	42
STMFB15	Pepper esterase	Unknown	0.8	1.6	2	42
STMFB96	Pepper esterase	Unknown	0.8	1.5	1.8	42
STMGC76	Hypothetical protein	Unknown	0	0.7	1.5	42
STMGE35	expressed protein	Unknown	0	0.9	2.1	42
STMGJ76	putative pirin-like protein	Unknown	0.7	1.4	2.7	42
STMHW35	expressed protein	Unknown	0.8	1.6	2.8	42
STMHY05	unknown {Capsicum annuum;}	Unknown	0.8	2.2	2.7	42
STMIA19	expressed protein	Unknown	0	0.9	2	42
STMIM62	Putative xyloglucanase inhibitor	Unknown	1.2	2.4	2.4	42
STMIO78	tolB protein-related contains weak similarity to TolB protein precursor	Unknown	1.2	2	2.2	42
STMIQ94	expressed protein contains Pfam profile PF04398: Protein of unknown function DUF538	Unknown	0	0.9	1.8	42
STMIR74	expressed protein	Unknown	0.4	1.1	1.5	42
STMIV12	expressed protein ; supporting cDNA gi|13991645|gb|AF359387.1|AF359387	Unknown	0.2	0.8	1.7	42
STMJE08	WWE domain-containing protein contains Pfam domain PF02825: WWE domain	Unknown	1.1	1.6	2.1	42
STMJH44	HDC19720	Unknown	0.9	1.5	1.6	42
STMGF63	Pectin methyl esterase (EC 3.1.1.11)	Cell wall	0.5	2	1.7	29
STMIS17	Expansin precursor	Cell wall	0	1.3	1.9	29
STMGM17	Gamma tubulin (Fragment)	Cellular structures/cytoskeleton	0.2	2	1.5	29
STMCG85	Putative cytochrome P450	CYP450	-0.5	1.2	1.5	29
STMDE16	Putative cytochrome P450	CYP450	-0.1	1.5	1.6	29
STMGB09	Putative cytochrome P450	CYP450	-0.4	1.6	1.9	29
STMGN13	Putative cytochrome P450	CYP450	-0.4	1.2	1.5	29
STMCF39	2-oxoglutarate-dependent dioxygenase	Enzyme activity	-0.3	1.7	1.3	29
STMCM12	2-oxoglutarate-dependent dioxygenase	Enzyme activity	-0.5	1.8	2	29
STMCN85	2-oxoglutarate-dependent dioxygenase	Enzyme activity	-0.4	1.5	1.7	29
STMCQ79	Gamma-aminobutyrate transaminase subunit isozyme 2 (EC 2.6.1.19)	Enzyme activity	-0.1	1.7	2.2	29
STMCV78	Putative glucosyltransferase	Enzyme activity	0.1	2.1	2.9	29
STMCZ02	acyl CoA reductase putative similar to acyl CoA reductase [Simmondsia chinensis] GI:	Enzyme activity	0.3	2.3	1.7	29
STMGF79	Acetyltranferase-like protein	Enzyme activity	-0.3	1.6	1.4	29
STMGO18	2-oxoglutarate-dependent dioxygenase	Enzyme activity	-0.4	1.4	1.3	29
STMIB85	Epoxide hydrolase	Enzyme activity	0.4	1.6	1.6	29
STMGZ91	Auxin responsive protein putative	Hormone metabolism/signalling	-0.2	1.5	1.2	29
STMDR85	3-hydroxy-3-methylglutaryl CoA reductase (Fragment)	Isoprenoid metabolism	0.4	2.7	2.7	29
STMGN32	Viroid RNA-binding protein (Fragment)	RNA binding	-0.3	1.3	2.1	29
STMCL66	Phenylcoumaran benzylic ether reductase homolog Fi2	Secondary metabolism	-0.4	0.8	1.4	29
STMGN18	Caffeoyl-CoA O-methyltransferase (Trans-caffeoyl-CoA 3-O-methyltransferase) (CCoAMT)	Secondary metabolism	0	1.1	1.6	29
STMDB77	sterol desaturase family protein similar to sterol 4-alpha-methyl-oxidase GI:16973471	Sterol metabolism	-0.2	1.4	1.9	29
STMJP70	Transcription regulatory protein SWI1 (SWI/SNF complex component SWI1)	Transcription regulation	-0.3	1	1.8	29
STMIB57	Early nodulin 93 (N-93)	Transport	-0.3	1.6	2	29
STMCL84	OJ1513_F02.31 protein	Unknown	-0.2	1.1	1.8	29
STMDS34	Similar to Anti-silencing protein ASF1	Unknown	0.4	1.6	1.4	29
STMDU64	thaumatin-like protein - Arabidopsis thaliana {Arabidopsis thaliana;}	Unknown	0.2	1.4	2	29
STMDZ86	ChaC-like family protein contains Pfam profile: PF04752 ChaC-like protein	Unknown	0	1.9	2.1	29
STMEB57	expressed protein contains Pfam profile PF04788: Protein of unknown function (DUF620)	Unknown	-0.1	1.2	1.4	29
STMEI44	expressed protein contains Pfam PF04190: Protein of unknown function (DUF410)	Unknown	0.6	1.5	1.3	29
STMGF75	expressed protein low similarity to early flowering protein 1 [Asparagus officinalis]	Unknown	0.2	1.8	2.1	29
STMHY32	Putative xyloglucanase inhibitor	Unknown	0.3	1.7	2.1	29
STMJA13	Tumor-related protein (Fragment)	Unknown	-0.3	1.2	2.2	29
STMIU81	Metallothionein-like protein type 2	Binding	-1.9	-1.5	-0.2	13
STMIX33	Cell wall protein precursor	Cell wall	-2.6	-2	-0.3	13
STMGF62	H1 histone-like protein	DNA/chromatin structure	-3	-2.4	-0.7	13
STMHW43	Hexokinase-related protein 1	Glycolysis	-2	-1.9	-0.2	13
STMIR25	Glyceraldehyde-3-phosphate dehydrogenase	Glycolysis	-3	-2.2	-0.3	13
STMJO10	null	null	-1.6	-1.9	-0.2	13
STMCP17	Secretory peroxidase	Oxidoreductases	-1.7	-1.5	0.1	13
STMGA21	Nicotiana tabacum 18S rRNA gene	Ribosome structure	-1.6	-1.2	0	13
STMGC77	Nicotiana tabacum 18S rRNA gene	Ribosome structure	-1.5	-1.4	0.2	13
STMGD54	Nicotiana tabacum 18S rRNA gene	Ribosome structure	-2.1	-2.1	-0.2	13
STMGF68	Nicotiana tabacum 18S rRNA gene	Ribosome structure	-1.5	-1.4	0.3	13
STMGO37	Nicotiana tabacum 18S rRNA gene	Ribosome structure	-1.9	-2.2	-0.1	13
STMGP88	Nicotiana tabacum 18S rRNA gene	Ribosome structure	-1.8	-2.1	-0.3	13
STMHU71	Protein tyrosine phosphatase	Signalling	-1.5	-1.3	-0.2	13
STMCQ35	B12D protein	Unknown	-2	-1.5	-0.4	13
STMGE54	expressed protein	Unknown	-2	-1.7	-0.1	13
STMGP08	expressed protein	Unknown	-1.8	-1.7	0.1	13
STMGP16	Spalt (Fragment)	Unknown	-1.5	-1.6	-0.2	13
STMGT96	expressed protein	Unknown	-2.2	-2	-0.6	13
STMHX83	C. elegans LEM-3 protein (Corresponding sequence F42H11.2)	Unknown	-1.7	-1.4	0.2	13
STMDP92	Vacuolar ATP synthase subunit G 1 (V-ATPase G subunit 1)	ATP synthesis	-1.6	-1.7	-1.3	12
STMDH19	Cyclin-dependent protein kinase p34cdc2	Cell division/proliferation/death	-1.8	-1.8	-1.5	12
STMGR43	hydroxyproline-rich glycoprotein family protein	Cell wall	-3.1	-4.1	-4.2	12
STMHS25	glycine-rich protein predicted protein Arabidopsis thaliana	Cell wall	-1.5	-1.7	-1.4	12
STMIF12	hydroxyproline-rich glycoprotein family protein contains proline-rich extensin domains	Cell wall	-2	-2.5	-2.4	12
STMJO62	hydroxyproline-rich glycoprotein family protein contains proline-rich extensin domains	Cell wall	-1.7	-2.2	-1.9	12
STMEG20	34 kDa outer mitochondrial membrane protein porin	Cellular structures/cytoskeleton	-2.6	-2.1	-2.3	12
STMCG40	trigger factor type chaperone family protein contains Pfam profiles PF05697: Bacterial	Chaperone	-3.2	-3.6	-3.5	12
STMCG41	trigger factor type chaperone family protein contains Pfam profiles PF05697: Bacterial	Chaperone	-1.8	-1.4	-1.5	12
STMGQ82	Chloroplast small heat shock protein class I	Chaperone	-1.8	-1.8	-1.6	12
STMHK25	Chloroplast small heat shock protein class I	Chaperone	-3	-2.4	-2.3	12
STMHK44	Chloroplast small heat shock protein class I	Chaperone	-2.1	-2.1	-1.9	12
STMID83	Chloroplast small heat shock protein class I	Chaperone	-2.9	-2.5	-2.3	12
STMID86	Chloroplast small heat shock protein class I	Chaperone	-2.9	-2.5	-2.2	12
STMHN67	cytochrome P450 71B36 putative (CYP71B36) identical to Cytochrome P450 71B36	CYP450	-1.9	-2.3	-2	12
STMCX74	Proteinase inhibitor IIa	Defence	-2	-2.3	-2	12
STMGC72	R1 protein precursor	Defence	-2	-2.5	-2.2	12
STMHQ67	Cysteine protease inhibitor 9 precursor (PKIX) (pT1)	Defence	-3.2	-3.5	-3.1	12
STMJA26	Proteinase inhibitor type II CEVI57 precursor	Defence	-2.8	-3	-2.3	12
STMGG75	Early flowering 4	Development	-3	-3.3	-2.6	12
STMCA87	Protein 1	DNA binding	-1.8	-2.2	-1.8	12
STMEK17	DNA-binding protein putative similar to DNA-binding proteins from	DNA binding	-2.1	-1.7	-2	12
STMGM64	DNA binding protein TGA1a homolog {Arabidopsis thaliana;}	DNA binding	-1.7	-1.5	-1.5	12
STMHP45	Remorin (pp34)	DNA binding	-2	-2	-1.8	12
STMID35	TAF-3	DNA binding	-1.9	-2.3	-2	12
STMIL65	Remorin 2	DNA binding	-1.6	-1.7	-1.6	12
STMJE71	DNA topoisomerase II (TOPOII) (EC 5.99.1.3 EC 5.99.1.3)	DNA/chromatin structure	-2	-2.2	-1.6	12
STMCK28	Putative chloroplast thiazole biosynthetic protein	Enzyme activity	-1.6	-2	-1.9	12
STMCZ53	Putative chloroplast thiazole biosynthetic protein	Enzyme activity	-1.3	-1.6	-1.8	12
STMEF57	aminoacylase putative / N-acyl-L-amino-acid amidohydrolase putative similar to	Enzyme activity	-1.1	-1.5	-1.5	12
STMGA59	JD1	Enzyme activity	-1.8	-2	-1.8	12
STMGN54	amidase putative	Enzyme activity	-3.2	-3.6	-3.3	12
STMGU85	hydrolase alpha/beta fold family protein contains Pfam profile PF00561: hydrolase	Enzyme activity	-1.6	-1.6	-1.2	12
STMHG61	eukaryotic pantothenate kinase family protein similar to pantothenate kinase	Enzyme activity	-1.8	-1.8	-2.1	12
STMID63	Putative cystathionine gamma-synthase	Enzyme activity	-2.1	-2.3	-1.7	12
STMII80	Thiamine-phosphate pyrophosphorylase	Enzyme activity	-1.4	-1.8	-1.6	12
STMIY72	UDP-glucoronosyl/UDP-glucosyl transferase family protein contains Pfam profile:	Enzyme activity	-3.1	-3.2	-2.9	12
STMIR75	Auxin-repressed protein-like protein	Hormone metabolism/signalling	-2.5	-2.4	-2	12
STMIX60	IAA16 protein	Hormone metabolism/signalling	-1.7	-1.8	-1.5	12
STMGM34	Geranylgeranyl pyrophosphate synthetase chloroplast precursor (GGPP synthetase) (GGPS)	Isoprenoid metabolism	-2.2	-2.5	-2.1	12
STMCS65	Lipid transfer protein 2	Lipid metabolism/transport	-2.3	-2.5	-1.9	12
STMGI86	Phosphoinositide-specific phospholipase C (EC 3.1.4.11 EC 3.1.4.-)	Lipid metabolism/transport	-2.7	-2.7	-2.4	12
STMGN69	Lipid transfer protein 1	Lipid metabolism/transport	-2.5	-2.7	-2	12
STMDJ22	Nucleolin 2	Nucleotide binding/hydrolysis	-1.8	-2.1	-2	12
STMHQ48	transducin family protein / WD-40 repeat family protein beta-transducin	Nucleotide binding/hydrolysis	-2.1	-2.7	-2.5	12
STMCA96	Cig3	null	-2.2	-2.5	-2.1	12
STMCB01	Cig3	null	-2.4	-2.5	-2.1	12
STMHO62	null	null	-2.3	-2.3	-2.1	12
STMJC53	null	null	-1.6	-1.6	-1.2	12
STMHK02	short-chain dehydrogenase/reductase (SDR) family protein contains INTERPRO family	Oxidoreductases	-2.8	-3	-3.3	12
STMHL32	Peptide methionine sulfoxide reductase	Oxidoreductases	-2.2	-2.1	-1.7	12
STMHQ72	NADPH thioredoxin reductase	Oxidoreductases	-2.3	-2.5	-2.4	12
STMHQ84	Photosystem II 10 kDa polypeptide chloroplast precursor	Photosynthesis	-1.6	-1.4	-1.3	12
STMIY56	Chlorophyll a-b binding protein CP24 10A chloroplast precursor (CAB-10A) (LHCP)	Photosynthesis	-2.2	-2.3	-2.2	12
STMGC48	serine carboxypeptidase S28 family protein contains Pfam PF05577: Serine	Protein degradation	-1.6	-1.8	-1.5	12
STMGN41	kelch repeat-containing protein similar to Kelch repeats protein 3 (SP:Q08979)	Protein degradation	-1.8	-1.7	-2	12
STMGP40	kelch repeat-containing protein similar to Kelch repeats protein 3 (SP:Q08979)	Protein degradation	-1.8	-1.8	-1.9	12
STMGT63	Putative RING zinc finger protein-like protein	Protein degradation	-2.2	-2	-1.6	12
STMHR75	F-box family protein contains similarity to F-box protein FBX3 GI:6103643 from	Protein degradation	-2	-2.4	-2.1	12
STMIO50	kelch repeat-containing protein contains Pfam profile PF01344: Kelch motif	Protein degradation	-1.5	-1.7	-1.3	12
STMIG01	translation initiation factor SUI1 putative	Protein synthesis	-2.1	-2.6	-2.3	12
STMCG59	Nicotiana tabacum small subunit ribosomal RNA gene mitochondrial gene for mitochondrial RNA	Ribosome structure	-2.5	-2.9	-2.4	12
STMGS84	Tragopogon dubius large subunit 26S ribosomal RNA gene partial sequence	Ribosome structure	-1.8	-1.5	-1.4	12
STMIY74	synaptobrevin family protein similar to Synaptobrevin-like protein 1 (SP:P51809)	Ribosome structure	-1.6	-1.5	-1.3	12
STMGS63	U1 snRNP 70K truncated protein {Arabidopsis thaliana;}	RNA binding	-1.5	-1.8	-1.8	12
STMHI30	polyadenylate-binding protein putative / PABP putative contains similarity to poly(A)	RNA binding	-2.8	-3.6	-3.4	12
STMHK10	pentatricopeptide (PPR) repeat-containing protein contains Pfam profile PF01535: PPR	RNA binding	-1.9	-2	-2	12
STMII22	RNA recognition motif (RRM)-containing protein	RNA binding	-1.5	-1.7	-1.3	12
STMHG27	nonsense-mediated mRNA decay NMD3 family protein contains Pfam profile: PF04981 NMD3	RNA metabolism	-1.9	-2.3	-2.2	12
STMHT21	proline-rich spliceosome-associated (PSP) family protein similar to SP|Q13435 Splicing	RNA metabolism	-1.2	-1.6	-1.7	12
STMGZ30	DEAD/DEAH box helicase putative (RH15) DEAD BOX RNA helicase RH15 Arabidopsis	RNA structure	-1.2	-1.5	-1.5	12
STMJN59	Helicase conserved C-terminal domain putative	RNA structure	-1.4	-1.6	-1.2	12
STMGN10	protein phosphatase 2C putative / PP2C putative similar to GB:CAB90633 from	Signalling	-1.6	-2	-1.7	12
STMHA70	leucine-rich repeat family protein contains leucine rich-repeat (LRR) domains Pfam:	Signalling	-3.3	-3.8	-3.6	12
STMHF52	GAL83 protein	Signalling	-1.9	-1.5	-1.3	12
STMHJ05	serine/threonine protein kinase SOS2	Signalling	-1.7	-1.5	-1.3	12
STMHN52	Leucine Rich Repeat putative	Signalling	-2.6	-2	-2	12
STMCU15	AY088031 globulin-like protein putative	Storage	-1.6	-1.9	-2.1	12
STMDE82	AY088031 globulin-like protein putative	Storage	-1.5	-1.9	-1.8	12
STMDU79	Polyphenol oxidase (EC 1.10.3.1)	Stress	-1.8	-1.8	-1.5	12
STMEP24	18.1 kDa class I heat shock protein (HSP 18.1)	Stress	-2.2	-2.4	-2	12
STMHN77	Thioredoxin h	Stress	-2.2	-2.4	-2.4	12
STMHQ27	Abscisic acid and environmental stress inducible protein TAS14 (Dehydrin TAS14)	Stress	-1.8	-1.9	-2.1	12
STMHR92	heat shock protein 70 family protein / HSP70 family protein similar to SP|P22953 Heat	Stress	-3.4	-4.4	-4	12
STMCN84	putative MYC transcription factor	Transcription regulation	-1.9	-1.8	-1.6	12
STMHA17	WRKY12	Transcription regulation	-2.3	-2.5	-1.8	12
STMHK75	Tub family putative	Transcription regulation	-4.3	-4.6	-4	12
STMHN79	TATA-binding protein-associated factor TAFII55 family protein contains Pfam profile:	Transcription regulation	-2.5	-2.8	-2.4	12
STMEG48	Vacuolar H+-ATPase B subunit	Transport	-1.4	-1.5	-1.2	12
STMEL91	(Vesicle transport v-SNARE protein VTI13)	Transport	-1.7	-2	-1.9	12
STMHP02	Mitochondrial import inner membrane translocase subunit Tim17 putative	Transport	-1.7	-1.7	-1.4	12
STMDS72	transposon protein putative CACTA En/Spm sub-class	Transposon	-1.8	-2.1	-2.1	12
STMCA76	Interferon gamma	Unknown	-1.8	-1.8	-1.9	12
STMCI13	unknown {Arabidopsis thaliana;}	Unknown	-1.7	-1.7	-1.4	12
STMCN32	expressed protein	Unknown	-2.9	-2.8	-2.3	12
STMCP59	expressed protein	Unknown	-1.6	-2.1	-2.1	12
STMCQ44	lil3 protein identical to Lil3 protein [Arabidopsis thaliana] gi|4741966|gb|AAD28780	Unknown	-1.6	-1.2	-1.2	12
STMDO28	expressed protein	Unknown	-1.3	-1.5	-1.7	12
STMDS43	expressed protein	Unknown	-2	-1.7	-2.1	12
STMDT80	expressed protein	Unknown	-3	-2.5	-2.4	12
STMEA07	expressed protein	Unknown	-1.5	-1.9	-1.9	12
STMEB80	Putative Hec1 protein	Unknown	-1.9	-2.1	-1.8	12
STMET16	expressed protein	Unknown	-1.5	-1.6	-1.2	12
STMGE21	expressed protein	Unknown	-1.5	-1.6	-1.4	12
STMGG49	expressed protein	Unknown	-2.7	-2.5	-2.3	12
STMGL22	Kelch motif putative	Unknown	-1.6	-2	-1.7	12
STMGM29	expressed protein	Unknown	-2	-1.8	-1.6	12
STMGM58	expressed protein	Unknown	-2.4	-2.2	-1.8	12
STMGR18	expressed protein	Unknown	-2.5	-2.8	-2.7	12
STMGU34	Imh1p	Unknown	-1.7	-1.7	-1.5	12
STMHE89	TraB family protein contains Pfam domain PF01963: TraB family	Unknown	-1.4	-1.5	-1.3	12
STMHH47	membrane protein putative contains 7 transmembrane domains; similar to inhibitor of	Unknown	-2.5	-2.7	-2.2	12
STMHH62	Hypothetical protein	Unknown	-2.9	-3	-2.4	12
STMHI02	rubber elongation factor (REF) family protein contains Pfam profile: PF05755 rubber	Unknown	-2.2	-2.3	-1.8	12
STMHI53	expressed protein similar to Symplekin (SP:Q92797) {Homo sapiens}	Unknown	-1.9	-2.3	-2.2	12
STMHJ88	expressed protein	Unknown	-1.8	-2	-1.9	12
STMHK85	ATBF1 protein	Unknown	-1.3	-1.7	-1.7	12
STMHN37	Kelch motif putative	Unknown	-2.8	-3.2	-2.7	12
STMHO27	expressed protein	Unknown	-3.2	-3.5	-3.1	12
STMHP05	P0431G06.23 protein (B1139B11.1 protein)	Unknown	-2.4	-2.3	-1.8	12
STMHP08	Polyprotein	Unknown	-2.5	-2.7	-2.4	12
STMHR90	expressed protein similar to gi2344899|AC002388	Unknown	-1.3	-1.6	-1.5	12
STMHT51	expressed protein	Unknown	-2	-2.3	-2.3	12
STMHV04	expressed protein similar to hypothetical protein GB:CAB80707 GI:7268598 from	Unknown	-1.7	-2.2	-2	12
STMHV19	expressed protein	Unknown	-4	-4.1	-3.7	12
STMIH67	expressed protein	Unknown	-2.9	-2.4	-2	12
STMIH80	TMS membrane family protein / tumour differentially expressed (TDE) family protein	Unknown	-2.2	-2	-1.9	12
STMIJ52	expressed protein weak similarity to SP|P53809 Phosphatidylcholine transfer protein	Unknown	-3.4	-3.4	-2.7	12
STMIX63	Similar to Dictyostelium discoideum (Slime mold). class VII unconventional myosin	Unknown	-1.3	-1.6	-1.5	12
STMJC05	expressed protein contains Pfam profile PF04398: Protein of unknown function DUF538	Unknown	-3	-3.3	-2.7	12
STMJF15	F15O4.34	Unknown	-1.8	-1.7	-1.5	12
STMJJ10	unknown protein {Solanum demissum;}	Unknown	-1.4	-1.7	-1.4	12
STMJO78	Hypothetical protein zgc:64175	Unknown	-1.4	-1.7	-1.5	12
STMJP93	expressed protein	Unknown	-1.5	-1.7	-1.3	12
STMIQ22	Vacuolar ATP synthase subunit G 1 (V-ATPase G subunit 1)	ATP synthesis	-1.6	-1.6	-1.2	2
STMIR57	ATP synthase F1 beta subunit	ATP synthesis	-1.9	-1.9	-0.8	2
STMCA73	Metallothionein-like protein type 2	Binding	-1.9	-1.4	-0.5	2
STMCU89	zinc finger (Ran-binding) family protein contains Pfam domain PF00641: Zn-finger in	Binding	-2.1	-2.1	-1.3	2
STMFB27	Metallothionein-like protein type 3 (MT-3)	Binding	-2.8	-3	-1.7	2
STMIF26	Metallothionein-like protein type 2	Binding	-2.2	-2.1	-1.5	2
STMIZ10	zinc-binding family protein similar to zinc-binding protein [Pisum sativum] GI:	Binding	-1.9	-2	-1	2
STMGU01	beta-amylase putative / 1 4-alpha-D-glucan maltohydrolase putative similar to	Carbohydrate metabolism	-3	-2.8	-1.2	2
STMDM48	Cyclin-dependent protein kinase p34cdc2	Cell division/proliferation/death	-1.7	-1.7	-1.1	2
STMHY42	Xyloglucan endotransglucosylase-hydrolase XTH6	Cell wall	-1.1	-1.6	-0.6	2
STMDC77	Tetrapyrrole methylase family protein	Chlorophyll/heme synthesis	-1.6	-1.4	-0.9	2
STMGI75	cytochrome P-450LXXIA1 [similarity] - avocado	CYP450	-2.4	-2	-1.2	2
STMJC78	Cytochrome P450 (EC 1.14.-.-)	CYP450	-2	-1.5	-1	2
STMCG57	Metallocarboxypeptidase inhibitor IIa	Defence	-3	-3.5	-2.2	2
STMCR35	Wound-inducible proteinase inhibitor I (Fragment)	Defence	-2	-2.5	-1.4	2
STMHJ22	Metallocarboxypeptidase inhibitor	Defence	-2.2	-2.3	-1.4	2
STMIR63	Pathogenesis-related protein R major form precursor (Thaumatin-like protein E22)	Defence	-2	-1.5	-0.8	2
STMJP33	Metallocarboxypeptidase inhibitor IIa	Defence	-1.6	-1.8	-0.7	2
STMCA86	Peptidase M16 inactive domain putative	DNA binding	-2.6	-2.9	-1	2
STMGY22	F6A14.10 protein	DNA binding	-1.8	-1.6	-0.9	2
STMIF33	histone H2A putative similar to histone H2A from Pisum sativum SP|P25470 Zea mays SP|	DNA/chromatin structure	-2.2	-1.6	-0.6	2
STMIV67	centromeric histone H3 HTR12 (HTR12) similar to histone H3 GB:X17141 GI:10795 from	DNA/chromatin structure	-1.3	-1.7	-0.6	2
STMGM68	NADH-ubiquinone oxidoreductase-related contains weak similarity to NADH-ubiquinone	Electron transport chain	-2.2	-2.4	-1.4	2
STMHV15	cytochrome c oxidoreductase putative	Electron transport chain	-1.7	-1.4	-0.9	2
STMGM20	alliinase family protein contains Pfam profiles: PF04864 allinase C-terminal domain	Enzyme activity	-1.6	-1.3	-0.7	2
STMHF41	coclaurine N-methyltransferase putative similar to coclaurine N-methyltransferase	Enzyme activity	-1.7	-1.3	-0.8	2
STMDU84	auxin-responsive factor (ARF1) identical to auxin response factor 1 GI:2245378 from	Hormone metabolism/signalling	-2.5	-2.3	-1.1	2
STMIT53	auxin-responsive factor (ARF6) identical to ARF6 [Arabidopsis thaliana] GI:4102600	Hormone metabolism/signalling	-2.1	-2	-1	2
STMJL53	Auxin responsive protein putative	Hormone metabolism/signalling	-2	-1.8	-1	2
STMGZ28	Nonspecific lipid-transfer protein (Fragment)	Lipid metabolism/transport	-1.5	-1.5	-0.8	2
STMEW16	null	null	-2.1	-2.1	-0.8	2
STMDB17	Secretory peroxidase	Oxidoreductases	-2.6	-2.4	-0.8	2
STMDO75	Dehydroascorbate reductase	Oxidoreductases	-2.4	-2.3	-1.7	2
STMGC64	acireductone dioxygenase (ARD/ARD') family protein similar to iron-deficiency induced	Oxidoreductases	-1.8	-1.8	-1.1	2
STMGQ52	sulfite oxidase putative similar to sulfite oxidase GB:3212610 SP|P07850	Oxidoreductases	-2.7	-2.9	-2	2
STMIH21	quinone reductase family protein similar to 1 4-benzoquinone reductase	Oxidoreductases	-1.5	-1.5	-0.8	2
STMJA58	Secretory peroxidase	Oxidoreductases	-1.6	-1.4	-0.6	2
STMBB01	potato cab	Photosynthesis	-1.2	-1.7	-0.7	2
STMIY69	chlorophyll a/b-binding protein Cab-3C {Lycopersicon esculentum;}	Photosynthesis	-1.8	-1.3	-0.8	2
STMGM07	Eukaryotic aspartyl protease	Protein degradation	-2.8	-2.3	-1.3	2
STMIF64	small ubiquitin-like modifier 2 (SUMO) similar to ubiquitin-like protein SMT3 SP:	Protein degradation	-2.9	-2.1	-1.3	2
STMIX49	Cystatin (Fragment)	Protein degradation	-1.6	-1.9	-1.2	2
STMJD82	Ubiquitin extension protein	Protein degradation	-2.5	-2.9	-1.8	2
STMGP65	histidyl-tRNA synthetase putative / histidine--tRNA ligase putative similar to SP|	Protein synthesis	-1.7	-1.9	-0.6	2
STMCF40	Tragopogon dubius large subunit 26S ribosomal RNA gene partial sequence	Ribosome structure	-2.1	-1.9	-0.8	2
STMGA91	Tragopogon dubius large subunit 26S ribosomal RNA gene partial sequence	Ribosome structure	-1.9	-1.9	-1.3	2
STMGL82	Tomato 25S ribosomal RNA gene	Ribosome structure	-2.4	-2.5	-1.1	2
STMGP35	Tomato 25S ribosomal RNA gene	Ribosome structure	-2.6	-2.3	-0.8	2
STMGX31	Nicotiana tabacum 18S rRNA gene	Ribosome structure	-1.7	-1.7	-0.9	2
STMDW32	RNA recognition motif. (a.k.a. RRM RBD or RNP domain) putative	RNA binding	-1.8	-1.5	-0.8	2
STMED85	probable glycine rich RNA binding protein - potato {Solanum tuberosum;}	RNA binding	-2.3	-2.8	-1.6	2
STMGE78	probable glycine rich RNA binding protein - potato {Solanum tuberosum;}	RNA binding	-1.9	-1.7	-0.8	2
STMGR94	small nuclear ribonucleoprotein D1 putative / snRNP core protein D1 putative / Sm	RNA binding	-1.8	-1.4	-1	2
STMGD04	DEAD/DEAH box helicase putative	RNA structure	-1.7	-1.6	-1.3	2
STMGO81	ethylene-responsive DEAD box RNA helicase putative (RH30) strong similarity to	RNA structure	-2.5	-2.5	-1.3	2
STMGT67	Tropinone reductase I	Secondary metabolism	-1.6	-1.3	-1	2
STMJA24	phototropic-responsive protein putative similar to root phototropism RPT2	Signalling	-2.1	-1.7	-1.3	2
STMDE11	Dehydration-responsive protein RD22 (Fragment)	Stress	-1.6	-2	-0.9	2
STMID77	DnaJ domain putative	Stress	-1.9	-1.9	-1.1	2
STMCU25	putative MYC transcription factor	Transcription regulation	-1.8	-1.9	-1.2	2
STMHN74	heat shock transcription factor family protein contains Pfam profile: PF00447 HSF-type	Transcription regulation	-1.4	-1.6	-0.5	2
STMHU70	putative CCAAT-binding transcription factor	Transcription regulation	-1.3	-1.6	-0.9	2
STMII88	myb family transcription factor (MYB48) contains Pfam profile: PF00249 myb-like	Transcription regulation	-1.4	-1.8	-1	2
STMJM02	Myb-related transcription factor-like protein	Transcription regulation	-2.4	-1.9	-0.9	2
STMGE32	proton-dependent oligopeptide transport (POT) family protein contains Pfam profile:	Transport	-1.9	-1.6	-0.8	2
STMGG91	C2 domain-containing protein similar to zinc finger and C2 domain protein GI:9957238	Transport	-1.6	-1.3	-0.4	2
STMII56	Ca2+/H+ exchanger	Transport	-1.6	-1.2	-0.7	2
STMIU82	Cyclic nucleotide-gated calmodulin-binding ion channel	Transport	-1.8	-1.5	-0.7	2
STMIW76	Importin alpha 2	Transport	-3.1	-3	-1.8	2
STMJG01	Cation:proton antiporter	Transport	-2.5	-2.4	-1.1	2
STMCR32	Prototheca wickerhamii 263-11 complete mitochondrial DNA	Unknown	-2.6	-2.6	-1.4	2
STMCR58	Bactinecin 11	Unknown	-3.4	-3.7	-1.8	2
STMCS79	expressed protein	Unknown	-1.8	-1.3	-0.8	2
STMCS84	Hypothetical protein G9-7	Unknown	-2	-2.3	-1.4	2
STMCU28	expressed protein hypothetical protein T26J14.6 - Arabidopsis thaliana EMBL:AC011915	Unknown	-2.2	-2.1	-1	2
STMCX40	expressed protein	Unknown	-1.9	-2.2	-1.3	2
STMCY58	expressed protein	Unknown	-2.9	-3	-2.2	2
STMCY95	expressed protein	Unknown	-2.2	-2.2	-1.3	2
STMDM94	expressed protein	Unknown	-3.6	-3.3	-2	2
STMDS28	B12D protein	Unknown	-2.1	-1.6	-0.7	2
STMEK35	unknown protein; 4121-1125 {Arabidopsis thaliana}	Unknown	-3.2	-3.4	-1.2	2
STMEN18	ML domain putative	Unknown	-1.8	-2	-1.4	2
STMEP72	Hypothetical protein PGEC219.9	Unknown	-2.1	-1.8	-1.2	2
STMEQ12	unknown {Nicotiana tabacum;}	Unknown	-1.6	-1.8	-1.2	2
STMEQ14	expressed protein	Unknown	-1.6	-1.4	-1	2
STMEQ20	expressed protein	Unknown	-1.7	-1.2	-0.7	2
STMER73	Bactinecin 11	Unknown	-3.1	-3.2	-1.8	2
STMER93	G10-like protein (AT4g21110/F7J7_50)	Unknown	-2.2	-2	-1.4	2
STMGA39	Fiber protein Fb2	Unknown	-1.9	-1.6	-1.3	2
STMGD05	Fiber protein Fb2	Unknown	-2	-2	-1.2	2
STMGF01	P70 protein	Unknown	-2.1	-1.7	-0.9	2
STMGJ24	Fiber protein Fb19 (Fragment)	Unknown	-2	-1.5	-1	2
STMGL05	bet1-like snare 1-1 (atbet11) (bet1/sft1-like snare 14a) (atbs14a)	Unknown	-2.2	-2	-1	2
STMGL25	AT3g06760/F3E22_10	Unknown	-2.2	-2.5	-1.4	2
STMGQ29	Hypothetical protein	Unknown	-2.1	-1.5	-0.7	2
STMGX20	expressed protein	Unknown	-1.7	-1.7	-1.2	2
STMGX65	expressed protein	Unknown	-1.6	-1.7	-0.9	2
STMHA49	unknown protein; 120049-117988 {Arabidopsis thaliana;}	Unknown	-2.8	-2.5	-1.7	2
STMHE32	expressed protein	Unknown	-1.7	-1.3	-0.9	2
STMHG81	expressed protein similar to 6b-interacting protein 1 (NtSIP1) [Nicotiana tabacum] GI:	Unknown	-1.5	-1.7	-1	2
STMHL15	Similar to unknown protein YhhN of Escherichia coli	Unknown	-2.5	-2.2	-1.1	2
STMHL80	Similar to yippee-like protein at4g27740. [mouse-ear cress]	Unknown	-1.7	-1.4	-1.1	2
STMHU07	expressed protein	Unknown	-1.4	-1.5	-0.9	2
STMHW50	EGF-like module containing mucin-like hormone receptor-like 1 precursor	Unknown	-1.5	-1.2	-0.7	2
STMHY29	expressed protein	Unknown	-1.4	-1.5	-1	2
STMIG87	expressed protein Requires functional assignment.	Unknown	-2.8	-2.9	-1.5	2
STMII84	expressed protein Requires functional assignment.	Unknown	-2.8	-2.7	-1.4	2
STMIQ18	AtPH1-like protein	Unknown	-2.1	-1.8	-1	2
STMIR60	expressed protein weak similarity to maebl (GI:20087019) [Plasmodium falciparum]	Unknown	-1.6	-1.5	-0.6	2
STMIS28	TMV response-related gene product	Unknown	-3.8	-3.1	-1.6	2
STMIU09	expressed protein contains Pfam profile PF04520: Protein of unknown function DUF584	Unknown	-1.6	-1.2	-0.7	2
STMIU40	IRS-1(COS)	Unknown	-1.8	-1.6	-0.6	2
STMIU46	expressed protein	Unknown	-1.5	-1.2	-0.9	2
STMIX25	expressed protein	Unknown	-1.6	-1.4	-1.1	2
STMIX76	KIAA1305 protein (Fragment)	Unknown	-2.2	-1.7	-1.1	2
STMJE15	unknown protein {Arabidopsis thaliana}	Unknown	-2.1	-1.8	-0.8	2
STMJE80	BAC19.15	Unknown	-2	-2.4	-1.4	2
STMJP56	Prototheca wickerhamii 263-11 complete mitochondrial DNA	Unknown	-2.7	-2.8	-1.6	2
STMCO76	Type-2 metallothionein	Binding	-2.3	-2.8	-2.2	0
STMIY93	expressed protein	Calcium homeostasis/signalling	-1.3	-1.8	-1.3	0
STMHR39	aldose 1-epimerase family protein similar to apospory-associated protein C; APOC	Carbohydrate metabolism	-1.5	-2.2	-1.9	0
STMEJ43	Zeta-carotene desaturase chloroplast precursor (Carotene 7 8-desaturase)	Carotenoid metabolism	-2.2	-3.2	-2.3	0
STMHA39	glycine-rich protein predicted protein Arabidopsis thaliana	Cell wall	-2.3	-3	-2	0
STMHZ68	germin-like protein (GER2) identical to germin-like protein subfamily 1 member 20	Cell wall	-1.5	-2	-1.6	0
STMID60	Xyloglucan endotransglucosylase-hydrolase XTH6	Cell wall	-1	-1.7	-0.7	0
STMJG42	hydroxyproline-rich glycoprotein family protein contains proline-rich extensin domains	Cell wall	-1.4	-2.3	-2.1	0
STMJK14	germin-like protein (GLP2a) (GLP5a) identical to germin-like protein subfamily 1	Cell wall	-1.5	-2.2	-1.8	0
STMJM14	glycine-rich protein	Cell wall	-1.5	-1.7	-1.3	0
STMEB76	CNPV314 ankyrin repeat protein	Cellular structures/cytoskeleton	-1.2	-1.8	-1.2	0
STMGO75	Putative microtubial binding protein	Cellular structures/cytoskeleton	-2.4	-3.3	-2.9	0
STMCC57	Proteinase inhibitor type II precursor	Defence	-1.7	-2.1	-1.3	0
STMGJ02	R1 protein precursor	Defence	-1.6	-2.3	-1.5	0
STMGL75	Metallocarboxypeptidase inhibitor IIa	Defence	-1.5	-2	-1.2	0
STMHT35	proteinase inhibitor II. {Solanum tuberosum;}	Defence	-2.7	-3.4	-2.9	0
STMIJ29	Protease inhibitor/seed storage/LTP family putative	Defence	-1.3	-1.9	-1.6	0
STMIU61	Proteinase inhibitor I (Fragment)	Defence	-3.3	-3.9	-2.5	0
STMEH89	Hypothetical protein PFB0950w	DNA binding	-1	-1.8	-1.3	0
STMGI52	gt-2-related weak similarity to gt-2 (GI:20249) [Oryza sativa]	DNA binding	-1.5	-1.7	-1.2	0
STMHQ25	zinc finger (CCCH-type) family protein contains Pfam domain PF00642: Zinc finger	DNA binding	-1.2	-1.8	-1.5	0
STMHX36	Homeobox 2 protein	DNA binding	-1	-1.6	-1.3	0
STMIH09	MYST-type acetyltransferase (Fragment)	DNA binding	-0.8	-1.5	-1.2	0
STMIM52	G/HBF-1	DNA binding	-1.5	-2.1	-1.4	0
STMCP73	enoyl-CoA hydratase/isomerase family protein similar to CHY1 [gi:8572760]; contains	Enzyme activity	-1.3	-1.8	-1.5	0
STMDT58	shikimate kinase-related low similarity to shikimate kinase precursor from	Enzyme activity	-1.2	-1.9	-1.7	0
STMDT60	Magnesium dependent soluble inorganic pyrophosphatase (EC 3.6.1.1)	Enzyme activity	-1.4	-1.7	-1.3	0
STMGN04	MutT/nudix family protein similar to mRNA-decapping enzyme [Homo sapiens] GI:23268269;	Enzyme activity	-1.5	-1.8	-1.5	0
STMGO14	PH domain putative	Enzyme activity	-1.7	-2	-1.3	0
STMHA02	SET domain-containing protein low similarity to G9a [Homo sapiens] GI:287865; contains	Enzyme activity	-1.5	-1.8	-1.2	0
STMHT29	Magnesium dependent soluble inorganic pyrophosphatase (EC 3.6.1.1)	Enzyme activity	-2.4	-3.1	-2.6	0
STMEK94	Glyceraldehyde 3-phosphate dehydrogenase (EC 1.2.1.12)	Glycolysis	-1.7	-2.3	-1.3	0
STMDO18	Putative auxin-repressed protein	Hormone metabolism/signalling	-1.3	-2.4	-1.7	0
STMIC48	Nonspecific lipid-transfer protein 2 precursor (LTP 2)	Lipid metabolism/transport	-1.2	-2	-1.8	0
STMGD93	P-type ATPase (Fragment)	Molecular function	-1.5	-1.8	-1.1	0
STMIJ45	transducin family protein / WD-40 repeat family protein similar to C. elegans putative	Nucleotide binding/hydrolysis	-1.5	-2	-1.6	0
STMCM49	Photosystem II 10 kDa polypeptide chloroplast precursor	Photosynthesis	-1.7	-2.2	-1.6	0
STMCN09	Chlorophyll a-b binding protein 13 chloroplast precursor (LHCII type III CAB-13)	Photosynthesis	-1.6	-1.9	-1.2	0
STMCN64	Chlorophyll a-b binding protein 4 chloroplast precursor (LHCII type I CAB-4) (LHCP)	Photosynthesis	-1.7	-2.2	-1.3	0
STMCD31	zinc finger (C3HC4-type RING finger) family protein contains Pfam domain PF00097: Zinc	Protein degradation	-1	-2	-1.3	0
STMIA28	zinc finger (C3HC4-type RING finger) family protein contains Pfam domain PF00097: Zinc	Protein degradation	-1.1	-2	-1.6	0
STMEL51	glutamate-tRNA ligase putative / glutamyl-tRNA synthetase putatuve / GluRS putative	Protein synthesis	-2.1	-2.7	-1.8	0
STMCY75	pre-mRNA splicing factor putative strong similarity to SP|O22315 Pre-mRNA splicing	RNA binding	-1.4	-1.9	-1.4	0
STMGO76	poly (A) polymerase family protein similar to SP|Q9BWT3 Poly(A) polymerase gamma	RNA metabolism	-2.1	-2.7	-2.2	0
STMHQ41	exonuclease putative	RNA metabolism	-1.6	-1.9	-1.4	0
STMHV82	inositol 1 3 4-trisphosphate 5/6-kinase family protein contains Pfam profile PF05770:	Signalling	-1.8	-2.3	-1.9	0
STMCG31	Granule-bound starch synthase I chloroplast precursor (GBSS I)	Storage	-2.2	-3.3	-2.1	0
STMHY52	Patatin class I precursor (Potato tuber protein)	Storage	-2.7	-4.2	-3.8	0
STMDB78	Putative miraculin (Fragment)	Stress	-1.3	-1.7	-1.3	0
STMEQ88	abscisic acid-induced-like protein	Stress	-1.5	-2.1	-1.3	0
STMEW74	thioredoxin family protein similar to protein disulfide isomerase GI:5902592 from	Stress	-2.5	-3	-2.2	0
STMHU53	DnaJ protein	Stress	-1.5	-2.7	-2.2	0
STMIA38	DnaJ protein	Stress	-1.5	-2.1	-1.6	0
STMDH05	TATA-binding protein-associated factor TAFII55 family protein contains Pfam profile:	Transcription regulation	-0.9	-1.8	-1.6	0
STMEO03	heat shock factor 7 {Arabidopsis thaliana;}	Transcription regulation	-1.3	-1.6	-1.1	0
STMGF59	putative transcription factor BHLH6 {Arabidopsis thaliana;}	Transcription regulation	-1.2	-2.1	-1.6	0
STMHA63	DNA-binding protein 4 (Fragment)	Transcription regulation	-1.6	-2.2	-1.5	0
STMHO17	TATA-binding protein-associated factor TAFII55 family protein contains Pfam profile:	Transcription regulation	-1.4	-2	-1.5	0
STMII40	TATA-binding protein-associated factor TAFII55 family protein contains Pfam profile:	Transcription regulation	-1.4	-2	-1.8	0
STMJN95	myb family transcription factor contains Pfam profile: PF00249 myb-like DNA-binding	Transcription regulation	-1.7	-2.1	-1.3	0
STMEF90	signal peptidase protein-like protein	Transport	-1.8	-2.7	-1.6	0
STMEK78	K-exchanger-like protein	Transport	-1.1	-1.6	-1.3	0
STMHE26	cation exchanger putative (CAX3) similar to high affinity calcium antiporter CAX1	Transport	-1.7	-2	-1.4	0
STMIQ60	MATE efflux family protein similar to ripening regulated protein DDTFR18	Transport	-1.5	-2.3	-1.1	0
STMJH54	MATE efflux family protein contains Pfam profile PF01554: Uncharacterized membrane	Transport	-1.5	-2.2	-1.6	0
STMED18	PAPS-reductase-like protein precursor	Unknown	-1.6	-3	-2.2	0
STMEH90	unknown protein 54928-56750 [imported] - Arabidopsis thaliana	Unknown	-1.2	-2	-1.5	0
STMEI01	CG15040-PA	Unknown	-1.1	-1.7	-1.4	0
STMEN01	expressed protein non-consensus GA donor splice site at exon 6	Unknown	-1.2	-1.7	-1.4	0
STMER80	TRAF-type zinc finger-related contains Pfam PF02176: TRAF-type zinc finger; similar to	Unknown	-1.5	-1.7	-1.2	0
STMGE44	(Fragment)	Unknown	-1.4	-1.7	-1.3	0
STMGH85	expressed protein	Unknown	-1	-1.6	-1.3	0
STMGJ22	expressed protein	Unknown	-1.2	-2	-1.5	0
STMGP14	expressed protein similar to Hypothetical 72.2 kDa protein in RPS27A-GPM1 intergenic	Unknown	-1.5	-2.1	-1.9	0
STMGR95	Hypothetical protein	Unknown	-1.2	-1.7	-1.3	0
STMHH94	hypothetical protein	Unknown	-2	-2.3	-1.5	0
STMHI29	Possible N-terminal part of IF-2	Unknown	-1.2	-1.6	-1	0
STMHJ21	fimbrin-like protein putative similar to fimbrin-like protein (ATFIM1)	Unknown	-1.6	-2	-1.4	0
STMHR72	expressed protein	Unknown	-1.6	-2	-1.4	0
STMHZ22	unnamed protein product; ST-LS1 protein (AA 1-138) {Solanum tuberosum;}	Unknown	-1.8	-2.1	-1.5	0
STMHZ25	Ci21B protein	Unknown	-2	-2.5	-1.4	0
STMII64	tiptop protein {Drosophila melanogaster;}	Unknown	-1.3	-1.8	-1.5	0
STMIK50	Polyprotein (Fragment)	Unknown	-1.9	-2.4	-1.8	0
STMIL39	expressed protein	Unknown	-1.2	-1.7	-1.5	0
STMIN45	expressed protein	Unknown	-1.2	-1.5	-1.1	0
STMIP16	hypothetical protein	Unknown	-1.3	-1.6	-1.1	0
STMIS03	expressed protein	Unknown	-1.4	-2	-1.3	0
STMIT01	Leukemia-associated protein with a CXXC domain	Unknown	-1.6	-2	-1.5	0
STMIZ92	Expressed protein	Unknown	-1.4	-1.8	-1.5	0
STMJD68	F9F8.20 protein	Unknown	-1.1	-1.6	-1.2	0
STMJN82	Hypothetical protein SSO0379	Unknown	-0.8	-1.6	-1.3	0

## Sheet: Table S7
Table S7. Genes assigned significant temporal profiles using the STEM software. Analysis of microarray analysis data from potato cv. Bintje tubers following a light exposure treatment. Mean values (log2) from biological duplicates are indicated for the respective time points
Potato EST	Putative function	GO slim	24 h	48 h	96 h	STEM profile
STMCR63	Serine hydroxymethyltransferase mitochondrial precursor (Serine methylase)	Amino acid metabolism	4.1	4.4	3.6	49
STMDO32	Adenosylhomocysteinase (S-adenosyl-L-homocysteine hydrolase) (AdoHcyase)	Amino acid metabolism	1	1.6	1.2	49
STMIR57	ATP synthase F1 beta subunit	ATP synthesis	1.1	1.8	1.5	49
STMCJ15	pfkB-type carbohydrate kinase family protein contains Pfam profile: PF00294 pfkB	Carbohydrate metabolism	1.6	1.7	1.4	49
STMCR06	Extensin-like protein (Fragment)	Cell wall	1	1.6	0.6	49
STMCS50	Extensin-like protein (Fragment)	Cell wall	1.6	2.3	1.8	49
STMDB09	Putative proline-rich protein	Cell wall	1.2	1.6	1.2	49
STMDI74	Alpha-tubulin	Cellular structures/cytoskeleton	1.8	2.1	1.5	49
STMDQ08	Alpha-tubulin	Cellular structures/cytoskeleton	1.1	1.6	1	49
STMED13	vesicle tethering family protein contains Pfam PF04869: Uso1 / p115 like vesicle	Cellular structures/cytoskeleton	1	2.7	1.2	49
STMDH13	NADPH:protochlorophyllide oxidoreductase	Chorophyll synthesis	3.2	3.3	2.7	49
STMDP32	NADPH:protochlorophyllide oxidoreductase	Chorophyll synthesis	2.1	2.3	1.9	49
STMIB46	T12C24.27	CYP450	2.2	2.2	1.8	49
STMCJ10	Putative VIP2 protein	DNA binding	2.3	2.7	2.3	49
STMDV62	Putative DNA binding protein	DNA binding	1.6	2.5	1.1	49
STMCG42	Aminotransferase 2	Enzyme activity	2.3	2.6	1.9	49
STMCP74	Hypothetical protein	Enzyme activity	1.4	1.6	1.1	49
STMCP95	Aminotransferase 2	Enzyme activity	1.8	2.1	1.6	49
STMCV74	NAD-dependent epimerase/dehydratase family protein similar to sugar epimerase BlmG	Enzyme activity	1.2	1.8	0.9	49
STMCZ02	acyl CoA reductase putative similar to acyl CoA reductase [Simmondsia chinensis] GI:	Enzyme activity	1	1.7	0.8	49
STMCZ53	Putative chloroplast thiazole biosynthetic protein	Enzyme activity	1.1	1.8	0.8	49
STMEF57	aminoacylase putative / N-acyl-L-amino-acid amidohydrolase putative similar to	Enzyme activity	1.3	1.8	0.9	49
STMEJ59	3-oxoacyl-(acyl-carrier-protein) reductase putative	Enzyme activity	1.1	1.6	1.1	49
STMGU11	Glycosyltransferase 10	Enzyme activity	1	1.6	0.7	49
STMJF86	UDP-glucoronosyl/UDP-glucosyl transferase family protein contains Pfam profile:	Enzyme activity	1.3	1.9	1.2	49
STMCM20	Glyceraldehyde-3-phosphate dehydrogenase A chloroplast precursor	Glycolysis	1.2	1.8	1.6	49
STMCP14	Glyceraldehyde-3-phosphate dehydrogenase A chloroplast precursor	Glycolysis	1	1.7	1.5	49
STMDG22	Pyruvate kinase isozyme A chloroplast precursor (EC 2.7.1.40 EC 2.7.1.40)	Glycolysis	1.1	1.7	1.3	49
STMCI86	S-adenosylmethionine synthetase 1 (Methionine adenosyltransferase 1) (AdoMet synthetase 1)	Hormone metabolism/signalling	1.4	2.2	1.8	49
STMCJ60	S-adenosylmethionine synthetase 1 (Methionine adenosyltransferase 1) (AdoMet synthetase 1)	Hormone metabolism/signalling	1.4	2.1	2	49
STMDH95	null	null	0.8	2.1	1	49
STMEI91	Fe-superoxide dismutase (EC 1.15.1.1)	Oxidoreductases	1	1.5	0.9	49
STMBB01	potato cab	Photosynthesis	2.8	3.1	2.5	49
STMBB06	potato cab	Photosynthesis	4.4	4.3	3.8	49
STMBB18	tomato plastocyanin	Photosynthesis	2.2	2.2	2.1	49
STMBB25	tomato OEC	Photosynthesis	1.4	1.7	1.3	49
STMBB29	tomato OEC	Photosynthesis	1.3	1.5	1.2	49
STMCC39	Oxygen-evolving enhancer protein 2 chloroplast precursor (OEE2)	Photosynthesis	1.7	1.9	1.8	49
STMCE82	Oxygen-evolving enhancer protein 1 chloroplast precursor (OEE1)	Photosynthesis	1.9	2.2	1.8	49
STMCG35	Ferredoxin--NADP reductase leaf-type isozyme chloroplast precursor (FNR)	Photosynthesis	1.3	1.6	1.5	49
STMCI32	Putative photosystem I subunit III	Photosynthesis	2.2	2.4	2.3	49
STMCJ04	Chlorophyll a/b binding protein	Photosynthesis	3.4	3.7	2.9	49
STMCJ09	Chlorophyll a/b-binding protein (cab-11)	Photosynthesis	2.9	3.1	2.6	49
STMCK76	Chlorophyll a/b-binding protein (cab-11)	Photosynthesis	2.8	3	2.4	49
STMCK77	Malate dehydrogenase [NADP] chloroplast precursor (NADP-MDH) (EC 1.1.1.82 EC 1.1.1.82)	Photosynthesis	1.9	1.9	1.9	49
STMCN09	Chlorophyll a-b binding protein 13 chloroplast precursor (LHCII type III CAB-13)	Photosynthesis	1.8	2.6	2.3	49
STMCN12	Chlorophyll a/b-binding protein (cab-11)	Photosynthesis	2.8	3.1	2.4	49
STMCN64	Chlorophyll a-b binding protein 4 chloroplast precursor (LHCII type I CAB-4) (LHCP)	Photosynthesis	2.4	3	2.8	49
STMCP03	Putative photosystem I reaction centre PSI-D subunit precursor	Photosynthesis	2	2	1.9	49
STMCP33	Chlorophyll a-b binding protein 4 chloroplast precursor (LHCII type I CAB-4) (LHCP)	Photosynthesis	2.3	2.9	2.7	49
STMCP64	Oxygen-evolving enhancer protein 1 chloroplast precursor (OEE1)	Photosynthesis	2.5	2.5	2.2	49
STMCU08	Oxygen-evolving enhancer protein 1 chloroplast precursor (OEE1)	Photosynthesis	2.1	2.4	2	49
STMCV09	Putative photosystem II core complex proteins psbY chloroplast	Photosynthesis	2	2.1	1.8	49
STMCY82	Chlorophyll a-b binding protein 13 chloroplast precursor (LHCII type III CAB-13)	Photosynthesis	1.5	2.2	2	49
STMCY88	Chlorophyll a-b binding protein 1B chloroplast precursor (LHCII type I CAB-1B) (LHCP)	Photosynthesis	4.1	4.3	3.3	49
STMDB33	Chlorophyll a-b binding protein 8 chloroplast precursor (LHCI type III CAB-8)	Photosynthesis	1.7	2	1.9	49
STMDC52	chlorophyll a/b-binding protein 22L precursor - petunia	Photosynthesis	4.1	4.3	3.3	49
STMDC75	Malate dehydrogenase [NADP] chloroplast precursor (NADP-MDH) (EC 1.1.1.82 EC 1.1.1.82)	Photosynthesis	2.3	2.1	2.1	49
STMDP45	chlorophyll a/b-binding protein type III precursor - tomato {Lycopersicon esculentum;}	Photosynthesis	2.2	2.5	2.5	49
STMDR17	Oxygen-evolving enhancer protein 2 chloroplast precursor (OEE2)	Photosynthesis	2	2.2	2.1	49
STMET04	chlorophyll a/b-binding protein type III precursor - tomato {Lycopersicon esculentum;}	Photosynthesis	2.3	2.7	2.4	49
STMIS61	Ribulose bisphosphate carboxylase small chain 1 chloroplast precursor	Photosynthesis	1.2	2.1	2	49
STMIX26	Oxygen-evolving enhancer protein 1 chloroplast precursor (OEE1)	Photosynthesis	1.8	1.8	1.8	49
STMIX78	Photosystem II 22 kDa protein chloroplast precursor (CP22)	Photosynthesis	1.5	1.6	1.6	49
STMIY56	Chlorophyll a-b binding protein CP24 10A chloroplast precursor (CAB-10A) (LHCP)	Photosynthesis	1.2	1.6	1.4	49
STMIY69	chlorophyll a/b-binding protein Cab-3C {Lycopersicon esculentum;}	Photosynthesis	3.5	3.5	3.2	49
STMIY91	Type I (26 kD) CP29 polypeptide	Photosynthesis	2.2	2.5	2.5	49
STMDH35	RING-H2 finger protein RHC1a [imported] - Arabidopsis thaliana	Protein degradation	1.3	1.9	1	49
STMEF63	ATP-dependent Clp protease proteolytic subunit (ClpP2) identical to nClpP2 GI:5360589	Protein degradation	1.2	1.6	1.1	49
STMIT87	Prototheca wickerhamii 263-11 complete mitochondrial DNA	Protein structure	1.6	2.3	1.3	49
STMGQ39	Phenylalanine ammonia-lyase (Fragment) (EC 4.3.1.5)	Secondary metabolism	2.4	3	2.4	49
STMGT03	phenylalanine ammonia-lyase {Capsicum chinense}	Secondary metabolism	1.3	1.7	1.2	49
STMCH16	Ovule/fiber cell elongation protein Ghfe1	Sterol metabolism	1	2.1	1	49
STMCK37	thioredoxin family protein similar to protein disulfide isomerase GI:5902592 from	Stress	1.3	1.9	1	49
STMCK80	Dehydration-induced protein RD22-like protein	Stress	1.1	2	0.9	49
STMDE64	Dehydration-induced protein RD22-like protein	Stress	1.3	2	0.9	49
STMGB30	Dehydration-induced protein RD22-like protein	Stress	1.5	2.3	1	49
STMGL30	BURP domain-containing protein (Fragment)	Stress	1.3	2.2	1	49
STMGL87	Dehydration-induced protein RD22-like protein	Stress	1.8	2.9	1.3	49
STMGM04	BURP domain-containing protein (Fragment)	Stress	1.2	2	0.9	49
STMGM85	Dehydration-induced protein RD22-like protein	Stress	1.8	2.9	1.1	49
STMGT86	BURP domain-containing protein (Fragment)	Stress	1	1.6	0.7	49
STMHF49	BURP domain-containing protein (Fragment)	Stress	1.5	2.6	1	49
STMHJ26	BURP domain-containing protein (Fragment)	Stress	1.5	2.5	1.1	49
STMIC42	Early light inducible protein	Stress	4.8	4.4	4.1	49
STMIX48	Early light inducible protein	Stress	5.5	5.3	4.8	49
STMJO47	Early light inducible protein	Stress	4.7	4.9	4.4	49
STMCJ21	transcriptional factor B3 family protein contains Pfam profile PF02362: B3 DNA binding	Transcription regulation	1.3	1.5	1.3	49
STMCX92	Plasmodium falciparum RNA polymerase I	Transcription regulation	2.5	2.8	2.5	49
STMDC85	ATPase AAA family putative	Transport	1.4	2.1	1.5	49
STMEI92	ABC TRANSPORTER PERMEASE PROTEIN	Transport	1.5	1.8	1.3	49
STMEW09	Putative V-type ATPase 116kDa subunit family	Transport	1.5	2.2	1.9	49
STMGU94	MATE efflux family protein similar to ripening regulated protein DDTFR18	Transport	1.3	1.7	1.2	49
STMIQ60	MATE efflux family protein similar to ripening regulated protein DDTFR18	Transport	3.3	3.6	2.8	49
STMCR32	Prototheca wickerhamii 263-11 complete mitochondrial DNA	Unknown	1.1	1.9	1.4	49
STMCY06	activating signal cointegrator-related similar to ASC-1 (GI:6581062) [Mus musculus];	Unknown	1.6	2.6	1.2	49
STMCY19	expressed protein	Unknown	1.7	2	1.8	49
STMDE22	T5A14.10 protein	Unknown	1.1	1.6	1.3	49
STMDS12	SLL2-S9-protein	Unknown	1.2	1.7	1	49
STMDT69	Hypothetical protein 90C4.240	Unknown	1.5	2.2	1.2	49
STMEN94	T5A14.10 protein	Unknown	1.1	1.6	1.1	49
STMGA23	plastocyanin-like domain-containing protein contains similarity to SP|Q02917 Early	Unknown	1.2	1.5	1.1	49
STMIJ52	expressed protein weak similarity to SP|P53809 Phosphatidylcholine transfer protein	Unknown	1.2	1.6	1.5	49
STMIJ76	CG9587-PA	Unknown	3	3.4	2.8	49
STMJP56	Prototheca wickerhamii 263-11 complete mitochondrial DNA	Unknown	1.1	1.8	1.5	49
STMEW73	Lectin (probable mannose binding) putative	Binding	1.4	1.3	1.6	48
STMCE70	ATP citrate lyase b-subunit (EC 4.1.3.8)	Enzyme activity	1.5	1.6	1.9	48
STMGR58	S-adenosylmethionine synthetase 1 (Methionine adenosyltransferase 1) (AdoMet synthetase 1)	Hormone metabolism/signalling	1	1.3	1.7	48
STMIW93	Putative auxin-amidohydrolase precursor	Hormone metabolism/signalling	1.1	1.6	1.9	48
STMBB03	potato Rubisco	Photosynthesis	1.3	1.7	1.9	48
STMCB56	Ribulose bisphosphate carboxylase small chain 1 chloroplast precursor	Photosynthesis	2.2	3	3.1	48
STMCB57	Photosystem I subunit XI	Photosynthesis	1.3	1.6	1.7	48
STMCC66	Type I (26 kD) CP29 polypeptide	Photosynthesis	2.2	2.7	2.8	48
STMCG27	Ribulose bisphosphate carboxylase small chain 2A chloroplast precursor	Photosynthesis	0.9	1.4	1.7	48
STMCG28	Ribulose bisphosphate carboxylase small chain 1 chloroplast precursor	Photosynthesis	2.3	2.9	3.1	48
STMCG50	bhpB gene. {Nicotiana tabacum;}	Photosynthesis	1.9	2	2.3	48
STMCG51	Ribulose bisphosphate carboxylase small chain 2A chloroplast precursor	Photosynthesis	1	1.5	1.7	48
STMCG74	Ribulose bisphosphate carboxylase small chain 2A chloroplast precursor	Photosynthesis	1.2	1.7	2	48
STMCJ24	Ribulose bisphosphate carboxylase small chain 1 chloroplast precursor	Photosynthesis	2.3	3.1	3.2	48
STMCK36	Chlorophyll a-b binding protein 7 chloroplast precursor (LHCI type II CAB-7)	Photosynthesis	2.7	2.9	3	48
STMCK94	Ribulose bisphosphate carboxylase small chain 3 chloroplast precursor	Photosynthesis	1.1	1.5	1.7	48
STMCM84	Ultraviolet-B-repressible protein	Photosynthesis	1	1.4	1.7	48
STMCO48	Photosystem I subunit XI	Photosynthesis	2	2.2	2.4	48
STMCO92	oxygen-evolving enhancer protein 3 chloroplast putative (PSBQ1) (PSBQ) identical to	Photosynthesis	2.1	2.1	2.2	48
STMCQ63	Ribulose bisphosphate carboxylase small chain 1 chloroplast precursor	Photosynthesis	2.5	3.2	3.4	48
STMCV01	Ribulose bisphosphate carboxylase/oxygenase activase chloroplast precursor	Photosynthesis	1.3	1.6	1.7	48
STMES37	Ribulose bisphosphate carboxylase/oxygenase activase chloroplast precursor	photosynthesis	1	1.3	1.6	48
STMET72	Ribulose bisphosphate carboxylase small chain 1 chloroplast precursor	Photosynthesis	2.2	2.9	3.2	48
STMFB17	Ribulose bisphosphate carboxylase small chain 2A chloroplast precursor	Photosynthesis	1	1.5	1.7	48
STMFB24	Ribulose bisphosphate carboxylase small chain 1 chloroplast precursor	Photosynthesis	2.4	3.3	3.4	48
STMIK32	Ultraviolet-B-repressible protein	Photosynthesis	0.8	1	1.6	48
STMIX69	Putative photosystem I subunit III	Photosynthesis	1.7	1.9	2	48
STMIX84	Ribulose bisphosphate carboxylase small chain 1 chloroplast precursor	Photosynthesis	1.5	2	2.8	48
STMIX96	Ultraviolet-B-repressible protein	Photosynthesis	1	1.2	1.6	48
STMIY04	Ribulose bisphosphate carboxylase small chain 1 chloroplast precursor	Photosynthesis	1.5	1.9	2.2	48
STMIY09	photosystem I reaction center subunit PSI-N chloroplast putative / PSI-N putative	Photosynthesis	2.9	3.2	3.4	48
STMIY49	Ribulose bisphosphate carboxylase small chain 1 chloroplast precursor	Photosynthesis	2.1	2.8	3.1	48
STMFB51	probable glycine rich RNA binding protein - potato {Solanum tuberosum;}	RNA binding	1.3	1.3	1.5	48
STMIS49	SEC14 cytosolic factor family protein / phosphoglyceride transfer family protein	Transport	1.2	1.7	2.1	48
STMCM18	expressed protein	Unknown	1.3	1.9	2	48
STMDB87	MTN3-like protein - Arabidopsis thaliana {Arabidopsis thaliana;}	Unknown	0.9	1.1	1.6	48
STMDF29	At1g73885 {Arabidopsis thaliana;}	Unknown	1.6	1.4	1.7	48
STMEF95	expressed protein	Unknown	1	1	1.6	48
STMEU43	At1g73885 {Arabidopsis thaliana;}	Unknown	1.4	1.1	1.6	48
STMGG84	unknown {Arabidopsis thaliana;}	Unknown	1.8	1.6	2	48
STMHA49	unknown protein; 120049-117988 {Arabidopsis thaliana;}	Unknown	1.6	1.6	2.1	48
STMIM46	expressed protein	Unknown	1.5	1.5	1.7	48
STMIW60	T12H1.31 protein	Unknown	1.4	1.6	1.9	48
STMJL59	Putative resistance complex protein I2C-2	Unknown	1.7	1.5	1.6	48
STMEJ12	Asparagine synthetase {Triphysaria versicolor;}	Amino acid metabolism	1.9	1.5	0.7	47
STMIU17	(EC 3.1.3.11)	Carbohydrate metabolism	2.1	1.9	1.6	47
STMHY42	Xyloglucan endotransglucosylase-hydrolase XTH6	Cell wall	1.6	1.5	1.2	47
STMID60	Xyloglucan endotransglucosylase-hydrolase XTH6	Cell wall	1.9	1.9	1.5	47
STMDM21	Actin 97	Cellular structures/cytoskeleton	1.3	1.6	0.5	47
STMHP21	formin homology 2 domain-containing protein / FH2 domain-containing protein contains	Cellular structures/cytoskeleton	3.1	3.2	2.4	47
STMGB21	chaperonin putative similar to SWISS-PROT:P78371- T-complex protein 1 beta subunit	Chaperone	1.5	1.9	0.9	47
STMGB34	17.6 kD class I small heat shock protein (Type I small heat shock protein 17.6 kDa isoform)	Chaperone	3.3	4	2.4	47
STMHP28	Chalcone synthase 2 (Naringenin-chalcone synthase 2)	Defence	3.7	2.8	1.3	47
STMCN28	Putative leucine zipper protein (Fragment)	DNA binding	2.4	2	1.7	47
STMHU96	WERBP-1 protein	DNA binding	3.2	2.8	1.5	47
STMEJ05	Rieske [2Fe-2S] domain-containing protein similar to Rieske iron-sulfur protein Tic55	Electron transport chain	1.4	1.6	0.9	47
STMDB04	Phosphorylase family	Enzyme activity	1.7	1.8	1	47
STMER49	Transketolase chloroplast precursor (TK) (EC 2.2.1.1 EC 2.2.1.1)	Enzyme activity	1.5	1.4	0.9	47
STMCQ96	Phosphoglycerate kinase (EC 2.7.2.3)	Glycolysis	1.3	1.6	0.9	47
STMJD64	Putative leucine zipper protein (Fragment)	Molecular function	2.1	1.8	1.5	47
STMDD81	GTP-binding protein F23K16.150 - Arabidopsis thaliana	Nucleotide binding/hydrolysis	1.4	1.6	0.9	47
STMCP77	oxidoreductase 2OG-Fe(II) oxygenase family protein similar to GI:5924383 from	Oxidoreductases	1.5	1	0.5	47
STMEK29	oxidoreductase zinc-binding dehydrogenase family protein similar to nuclear receptor	Oxidoreductases	1.5	1.4	0.6	47
STMHU05	Cytosolic ascorbate peroxidase (EC 1.11.1.11)	Oxidoreductases	2.1	2.2	1.2	47
STMCH07	Plastocyanin chloroplast precursor	Photosynthesis	3.2	2.8	2.4	47
STMCQ90	chlorophyll a/b-binding protein type I precursor (cab-6A) - tomato {Lycopersicon esculentum;}	Photosynthesis	2.5	2.1	1.9	47
STMCS27	Plastocyanin chloroplast precursor	Photosynthesis	3.8	3.2	2.7	47
STMCY78	Oxygen-evolving enhancer protein 1 chloroplast precursor (OEE1)	Photosynthesis	2.2	2.1	1.8	47
STMHL92	Putative synaptobrevin-like protein	Protein binding	2.7	2.3	1.4	47
STMHP72	BAG domain putative	Protein binding	2.6	2.3	1.4	47
STMHU62	BAG domain putative	Protein binding	2.7	2.6	1	47
STMCG02	OTU-like cysteine protease putative	Protein degradation	1.9	1.3	0.7	47
STMEZ18	Chloroplast protease precursor	Protein degradation	2.6	2	1.4	47
STMEW81	60s acidic ribosomal protein	Ribosome structure	2.5	1.9	0.7	47
STMHU87	16S rRNA processing protein RimM family contains weak similarity to Swiss-Prot:O74933	Ribosome structure	4.5	4.3	3.5	47
STMDF13	29 kDa ribonucleoprotein B chloroplast precursor (CP29B)	RNA binding	2.3	1.9	1.3	47
STMCV61	RNA helicase	RNA structure	1.3	1.7	0.6	47
STMCF20	Anthocyanidin 3-O-glucosyltransferase	Secondary metabolism	2.6	2.1	0.8	47
STMDZ43	protein kinase family protein contains Protein kinases ATP-binding region signature	Signalling	1.8	1.3	0.9	47
STMHK47	GIGANTEA {Arabidopsis thaliana;}	Signalling	1.6	1.3	0.9	47
STMJO16	GIGANTEA {Arabidopsis thaliana;}	Signalling	2.3	1.8	1.4	47
STMER52	Glutathione S-transferase class-phi (EC 2.5.1.18)	Stress	1.5	1.4	0.4	47
STMGD72	Class II small heat shock protein Le-HSP17.6	Stress	1.6	2.1	1	47
STMHK68	heat shock protein 70 family protein / HSP70 family protein similar to SP|P22953 Heat	Stress	2.2	1.6	0.7	47
STMHO80	Hsp20.0 protein	Stress	3.8	3.8	3	47
STMDP40	ABC transporter family protein	Transport	2.3	1.9	1.3	47
STMHZ08	bile acid:sodium symporter family protein low similarity to SP|Q14973 Sodium/bile acid	Transport	1.6	1.4	1.2	47
STMCB90	21K protein precursor - alfalfa {Medicago sativa;}	Unknown	2.6	2.1	0.7	47
STMCN51	Hypothetical protein precursor	Unknown	2.2	1.9	1.6	47
STMCS25	CG31626-PA (Cg31626-pb)	Unknown	2.2	2.1	1.6	47
STMCS66	Hypothetical protein precursor	Unknown	1.9	1.6	1.4	47
STMDF22	expressed protein	Unknown	1.6	1.4	1.1	47
STMEG78	expressed protein	Unknown	2.1	1.8	0.9	47
STMEL19	Gb|AAF51525.1 (AT5g67220/K21H1_18)	Unknown	2.1	1.7	0.8	47
STMIU54	SOUL heme-binding family protein weak similarity to SOUL protein [Mus musculus] GI:	Binding	3.1	1.7	1.5	45
STMHQ38	Chloroplast small heat shock protein class I	Chaperone	4.1	2.7	2	45
STMEK80	Protoporphyrinogen IX oxidase	Chlorophyll/heme synthesis	2.5	1.6	0.9	45
STMCS94	nine-cis-epoxycarotenoid dioxygenase1 {Pisum sativum}	Hormone metabolism/signalling	2.8	2.3	2.3	45
STMCZ88	solanesyl diphosphate synthase (SPS) identical to solanesyl diphosphate synthase	Isoprenoid metabolism	1.7	1.1	0.9	45
STMEC02	Mature anther-specific protein LAT61	Molecular function	3.3	2.1	1.5	45
STMEJ40	quinone reductase family protein similar to 1 4-benzoquinone reductase	Oxidoreductases	1.9	1.2	0.9	45
STMHV03	Suberization-associated anionic peroxidase 2 precursor (TMP2)	Oxidoreductases	2.3	1.4	0.9	45
STMIF87	oxidoreductase 2OG-Fe(II) oxygenase family protein similar to desacetoxyvindoline	Oxidoreductases	1.6	1.1	0.7	45
STMJJ75	oxidoreductase 2OG-Fe(II) oxygenase family protein similar to GI:5924383 from	Oxidoreductases	1.6	1	0.6	45
STMGL58	OTU-like cysteine protease putative	Protein degradation	1.7	1.1	0.7	45
STMIW06	aspartyl protease family protein contains Pfam PF00026: Eukaryotic aspartyl protease	Protein degradation	2.5	1.3	1.2	45
STMCD25	Flavonol 3-O-glucosyltransferase (UDP-glucose flavonoid 3-O-glucosyltransferase)	Secondary metabolism	2.8	1.7	1	45
STMCL27	Flavonol 3-O-glucosyltransferase (UDP-glucose flavonoid 3-O-glucosyltransferase)	Secondary metabolism	3.5	2.2	1.1	45
STMCX70	Flavonol 3-O-glucosyltransferase (UDP-glucose flavonoid 3-O-glucosyltransferase)	Secondary metabolism	2.6	1.6	0.9	45
STMDB35	Flavanone 3 beta-hydroxylase (EC 1.14.11.9)	Secondary metabolism	3.6	2.4	1.2	45
STMHQ57	Dihydroflavonol 4-reductase	Secondary metabolism	2.1	0.7	1	45
STMIB31	GIGANTEA {Arabidopsis thaliana;}	Signalling	1.7	1.1	0.9	45
STMHS08	Heat shock protein 83	Stress	1.8	1.2	0.6	45
STMJO29	25 kDa protein dehydrin	Stress	1.8	0.9	1.2	45
STMDB40	Sigma factor	Transcription regulation	1.6	1.2	0.9	45
STMHT39	lipocalin putative similar to temperature stress-induced lipocalin [Triticum aestivum]	Transport	2.5	1.3	1.1	45
STMCC62	expressed protein	Unknown	2	1.2	1.1	45
STMCY01	expressed protein	Unknown	1.5	1.1	0.8	45
STMEP37	At1g02120/T7I23_26	Unknown	1.6	0.6	0.9	45
STMHP61	expressed protein similar to hypothetical protein GB:CAB80707 GI:7268598 from	Unknown	2	1.2	0.8	45
STMHV16	expressed protein	Unknown	1.8	0.9	0.7	45
STMIU56	contains similarity to chalcone-flavonone isomerase	Unknown	1.7	0.9	0.5	45
STMJP12	expressed protein	Unknown	2.1	1.5	1.5	45
STMGQ82	Chloroplast small heat shock protein class I	Chaperone	2.4	1.4	0.6	44
STMHK25	Chloroplast small heat shock protein class I	Chaperone	2.8	1.8	0.7	44
STMHK44	Chloroplast small heat shock protein class I	Chaperone	1.6	0.5	0.2	44
STMID83	Chloroplast small heat shock protein class I	Chaperone	2.6	1.7	0.7	44
STMID86	Chloroplast small heat shock protein class I	Chaperone	3	2	0.9	44
STMHO88	(Cytochrome P450 75B2)	CYP450	3.2	1.9	0.5	44
STMEB01	zinc finger protein putative similar to zinc-finger protein Lsd1	DNA binding	1.8	1.2	0.3	44
STMCG81	transducin family protein / WD-40 repeat family protein contains 4 WD-40 repeats	Nucleotide binding/hydrolysis	1.5	0.6	0.3	44
STMCN29	Cysteine protease	Stress	1.7	0.9	0.2	44
STMHK18	Nthsp18p	Stress	1.7	0.7	0.4	44
STMHR11	dnaK-type molecular chaperone Nthsp70 - common tobacco (fragment)	Stress	3.9	2.7	1	44
STMJN57	Heat shock protein 70 (Fragment)	Stress	1.8	0.6	0.3	44
STMEG93	Putative integral membrane protein	Unknown	1.6	1.1	0.4	44
STMEL17	BH0917 protein	Unknown	1.8	1	0.4	44
STMGO75	Putative microtubial binding protein	Cellular structures/cytoskeleton	-3.1	-2.9	-3.2	12
STMCX74	Proteinase inhibitor IIa	Defence	-2	-1.7	-1.4	12
STMIY72	UDP-glucoronosyl/UDP-glucosyl transferase family protein contains Pfam profile:	Enzyme activity	-2	-1.7	-1.6	12
STMIR25	Glyceraldehyde-3-phosphate dehydrogenase	Glycolysis	-1.6	-1.5	-1.4	12
STMHQ72	NADPH thioredoxin reductase	Oxidoreductases	-1.5	-1.1	-1.4	12
STMIL64	Nictaba	Protein binding	-1.4	-1.8	-1.8	12
STMGO76	poly (A) polymerase family protein similar to SP|Q9BWT3 Poly(A) polymerase gamma	RNA metabolism	-2.1	-1.7	-2.3	12
STMHG27	nonsense-mediated mRNA decay NMD3 family protein contains Pfam profile: PF04981 NMD3	RNA metabolism	-1.9	-1.9	-1.5	12
STMET49	Flavonol synthase (FLS) (EC 1.14.11.- EC 1.14.11.-)	Secondary metabolism	-1.5	-1.5	-1.3	12
STMCA90	senescence/dehydration-associated protein-related similar to senescence-associated	stress	-1.4	-1.2	-1.5	12
STMCY79	Osmotin-like protein	Stress	-1.6	-1.3	-1.3	12
STMHX89	wound-responsive family protein similar to wound induced protein (GI:19320)	stress	-1.6	-1.3	-1.1	12
STMIC85	Thioredoxin H-type 2 (TRX-H2)	Stress	-1.5	-1.5	-1.5	12
STMIT70	Osmotin-like protein	Stress	-2	-1.8	-1.5	12
STMHA17	WRKY12	Transcription regulation	-1.8	-1.4	-1.2	12
STMEF90	signal peptidase protein-like protein	Transport	-2.5	-1.8	-2.1	12
STMFA06	hypothetical protein	Unknown	-2.1	-2.4	-2	12
STMGG17	M355	Unknown	-1.5	-1.4	-1.3	12
STMHH62	Hypothetical protein	Unknown	-2.3	-2.8	-2.8	12
STMHJ88	expressed protein	Unknown	-1.6	-1.3	-1.2	12
STMHP08	Polyprotein	Unknown	-2.2	-1.9	-1.6	12
STMHN34	epsin N-terminal homology (ENTH) domain-containing protein contains Pfam PF01417: ENTH	Binding	-2.5	-2.2	-1.7	2
STMCC57	Proteinase inhibitor type II precursor	Defence	-1.6	-1.4	-1.1	2
STMCO50	Wound-induced proteinase inhibitor I precursor (Chymotrypsin inhibitor I D subunit)	Defence	-2.5	-2	-1.4	2
STMCR35	Wound-inducible proteinase inhibitor I (Fragment)	Defence	-1.5	-1.2	-0.7	2
STMHT35	proteinase inhibitor II. {Solanum tuberosum;}	Defence	-2.5	-2.1	-1.4	2
STMJA26	Proteinase inhibitor type II CEVI57 precursor	Defence	-1.9	-1.7	-1.2	2
STMGM68	NADH-ubiquinone oxidoreductase-related contains weak similarity to NADH-ubiquinone	Electron transport chain	-2.3	-1.8	-1.2	2
STMDO18	Putative auxin-repressed protein	Hormone metabolism/signalling	-2.5	-2	-1.6	2
STMHQ48	transducin family protein / WD-40 repeat family protein beta-transducin	Nucleotide binding/hydrolysis	-2.3	-2	-1.6	2
STMGF59	putative transcription factor BHLH6 {Arabidopsis thaliana;}	Transcription regulation	-2.2	-1.9	-0.6	2
STMIP13	Mitochondrial phosphate translocator	Transport	-2	-1.6	-1.3	2
STMJA19	adp atp carrier protein mitochondrial precursor (adp/atp translocase)	Transport	-2	-1.6	-1.1	2
STMES53	unknown	Unknown	-1.6	-1.6	-0.9	2
STMHN37	Kelch motif putative	Unknown	-2.4	-2	-1.6	2
STMJC05	expressed protein contains Pfam profile PF04398: Protein of unknown function DUF538	Unknown	-2	-1.8	-1.2	2

## Sheet: Table S8
Table S8. Genes assigned significant temporal profiles using the STEM software. Analysis of microarray data from potato cv. King Edward tubers following a wounding stress. Mean values (log2) from biological duplicates are indicated for the respective time points
Potato EST	Putative function	GO slim	6h	12h	24h	STEM profile
STMJD79	Glutamate decarboxylase (GAD) (EC 4.1.1.15 EC 4.1.1.15 EC 4.1.1.15)	Amino acid metabolism	1.7	2.5	2	49
STMIO04	Chorismate mutase chloroplast (CM1) identical to chorismate mutase GB:Z26519	Amino acid metabolism	2.1	3.2	2.9	49
STMIN16	Glutamate decarboxylase isozyme 1	Amino acid metabolism	1.6	2.7	1.9	49
STMIK51	Cysteine synthase	Amino acid metabolism	0.7	1.7	0.6	49
STMEB53	Chorismate mutase chloroplast (CM1) identical to chorismate mutase GB:Z26519	Amino acid metabolism	2.1	3.5	3.3	49
STMDE91	Arginine decarboxylase 1 (EC 4.1.1.19)	Amino acid metabolism	1.1	1.5	0.8	49
STMCP25	Proline oxidase/dehydrogenase 2	Amino acid metabolism	1.9	2.8	2.5	49
STMIR44	Epsin N-terminal homology (ENTH) domain-containing protein / clathrin assembly	Binding	2	2.1	2	49
STMDF40	Epidermis-specific secreted glycoprotein EP1 precursor (52/54-kDa medium protein)	Binding	4.4	4.3	4	49
STMDG33	IQ calmodulin-binding motif putative	Calcium homeostasis/signalling	1	2.2	1.6	49
STMIM75	Beta-fructofuranosidase (EC 3.2.1.26 EC 3.2.1.26)	Carbohydrate metabolism	4	4.3	3.6	49
STMJK74	Pectinesterase 3 precursor (Pectin methylesterase 3) (PE 3) (EC 3.1.1.11 EC 3.1.1.11)	Cell wall	1.5	1.7	1.2	49
STMJD18	DC1.2 homologue	Cell wall	3.3	3.6	3.2	49
STMIJ58	Polygalacturonase isoenzyme 1 beta subunit precursor (EC 3.2.1.15)	Cell wall	0.8	1.8	1.2	49
STMHY50	(EC 3.1.1.11)	Cell wall	0.9	1.6	1.5	49
STMHG84	Polygalacturonase	Cell wall	0.7	1.7	0.8	49
STMHE54	Polygalacturonase	Cell wall	0.7	1.7	0.9	49
STMET62	DC1.2 homologue	Cell wall	4.1	3.8	3.7	49
STMEJ85	34 kDa outer mitochondrial membrane protein porin	Cellular structures/cytoskeleton	1.5	2.1	1.7	49
STMEI87	34 kDa outer mitochondrial membrane protein porin	Cellular structures/cytoskeleton	1.5	2.1	1.8	49
STMEG20	34 kDa outer mitochondrial membrane protein porin	Cellular structures/cytoskeleton	1.1	1.7	1.5	49
STMDJ95	34 kDa outer mitochondrial membrane protein porin	Cellular structures/cytoskeleton	1.3	2	1.6	49
STMDJ71	34 kDa outer mitochondrial membrane protein porin	Cellular structures/cytoskeleton	1.3	1.9	1.7	49
STMJC78	Cytochrome P450 (EC 1.14.-.-)	CYP450	1.6	1.9	1.6	49
STMIC76	Cytochrome P450	CYP450	2.5	2.9	2.9	49
STMJI49	Class1 chitinase (Fragment)	Defence	1.1	1.7	1.5	49
STMJI01	protease inhibitor/seed storage/lipid transfer protein (LTP) family protein contains	Defence	1.9	4.1	3.4	49
STMFB59	Class IV chitinase	Defence	3.5	4.6	4.6	49
STMCS03	STS14 protein precursor	Defence	3.7	3.8	2.9	49
STMCR43	STS14 protein precursor	Defence	3	3.2	2.5	49
STMJK22	DNA-binding family protein contains a AT hook motif	DNA binding	0.9	2.2	1.8	49
STMIC49	Cytochrome b561	Electron transport chain	0.9	1.8	1.5	49
STMDC37	NADH-cytochrome b5 reductase identical to NADH-cytochrome b5 reductase	Electron transport chain	2.6	3.1	3	49
STMCN73	NADH dehydrogenase subunit 4	Electron transport chain	0.9	2.2	1.3	49
STMJB30	esterase/lipase/thioesterase family protein low similarity to monoglyceride lipase	Enzyme activity	1.2	2.7	2.1	49
STMIT52	UDP-glucoronosyl/UDP-glucosyl transferase family protein contains Pfam profile:	Enzyme activity	3.1	3.2	2.7	49
STMGD65	ribophorin I family protein similar to SP|P04843	Enzyme activity	0.9	1.5	1.1	49
STMEL64	UDP-glycosyltransferase 85A8	Enzyme activity	1.7	3.1	2.1	49
STMDD57	hydrolase alpha/beta fold family protein low similarity to	Enzyme activity	1	1.9	1.6	49
STMCY27	transferase family protein similar to deacetylvindoline 4-O-acetyltransferase	Enzyme activity	2	4.4	3.2	49
STMCV24	Hypothetical protein	Enzyme activity	0.6	1.6	0.8	49
STMCU55	unknown protein {Arabidopsis thaliana}	Enzyme activity	1.4	2.4	1.3	49
STMEK75	Acyl carrier protein	Fatty acid metabolism	1.7	2.3	1.9	49
STMCU61	Glyceraldehyde-3-phosphate dehydrogenase precursor (EC 1.2.1.12)	Glycolysis	1.4	1.6	1.5	49
STMEQ95	Brassinosteroid-regulated protein BRU1 precursor (EC 3.2.1.-)	Hormone metabolism/signalling	2	1.8	1.7	49
STMGZ27	EEF53 protein (Fragment)	Lipid metabolism/transport	1.7	3.5	3.2	49
STMGQ32	UDP-glucoronosyl/UDP-glucosyl transferase family protein contains Pfam profile:	Molecular function	1.1	2.3	2.1	49
STMGW89	Small GTP-binding protein Sar1BNt	Nucleotide binding/hydrolysis	1.7	1.8	1.5	49
STMEH03	uridylate kinase / uridine monophosphate kinase / UMP kinase (PYR6) identical to	Nucleotide metabolism	2.1	2.5	2.1	49
STMHV64	null	null	1.1	1.6	0.9	49
STMGQ74	null	null	1.3	1.6	1.4	49
STMEW20	null	null	1	1.5	1.5	49
STMEN55	null	null	1.6	2.1	1.9	49
STMDV29	null	null	1.6	2.6	2.6	49
STMJN22	Alcohol NADP+ oxidoreductase	Oxidoreductases	0.7	1.5	1.2	49
STMFB72	Peroxidase precursor (EC 1.11.1.7)	Oxidoreductases	3.5	4.4	3.8	49
STMFB48	Peroxidase precursor (EC 1.11.1.7)	Oxidoreductases	3.9	4.2	4.1	49
STMEF42	Peroxidase (EC 1.11.1.7)	Oxidoreductases	2.9	4.3	3.8	49
STMEY16	U2 snRNP protein A'' - Arabidopsis thaliana	Protein binding	0.6	1.5	1.2	49
STMIP47	zinc finger (C3HC4-type RING finger) family protein contains Pfam domain PF00097:	Protein degradation	1.3	2.2	2.2	49
STMCK12	ATP-dependent Clp protease proteolytic subunit (ClpP4) identical to nClpP4 GI:5360593	Protein degradation	1.5	1.9	1.4	49
STMDO46	Cyclophilin (EC 5.2.1.8)	Protein structure	0.7	1.8	1.4	49
STMIY87	U-box domain-containing protein low similarity to immediate-early fungal elicitor	Protein synthesis	2.8	3.2	3	49
STMEB46	Ribosomal protein L44 putative	Ribosome structure	0.9	1.7	1.5	49
STMEC92	Nuclear RNA binding protein (Fragment)	RNA binding	1.3	1.7	1.1	49
STMDZ82	Nuclear RNA binding protein (Fragment)	RNA binding	1.1	1.8	1	49
STMDM36	RNA recognition motif (RRM)-containing protein	RNA binding	1	1.9	1.5	49
STMIM29	4-coumarate--CoA ligase 2 (4CL 2) (4-coumaroyl-CoA synthase 2)	Secondary metabolism	2.7	3.3	3.2	49
STMIL92	P-coumaroyl shikimate 3'-hydroxylase isoform 2	Secondary metabolism	2.1	2.5	2.4	49
STMEZ84	N-hydroxycinnamoyl-CoA:tyramine N-hydroxycinnamoyl transferase THT7-8	Secondary metabolism	3.2	3.5	3.5	49
STMES07	Hydroxycinnamoyl transferase	Secondary metabolism	2.4	3.1	2.2	49
STMCN71	4-coumarate:coenzyme A ligase (EC 6.2.1.12 EC 6.2.1.12)	Secondary metabolism	1.2	2.1	2	49
STMCI91	Putative acid phosphatase	Signalling	1.4	3.2	2.7	49
STMJI50	protein kinase putative similar to protein kinase [Arabidopsis thaliana] gi|1054633|	Signalling	1	1.7	1.4	49
STMIV65	Receptor-like protein kinase	Signalling	1.3	1.6	1.3	49
STMIM73	receptor-like protein kinase [imported] - Arabidopsis thaliana	Signalling	1.1	1.7	1.6	49
STMIG40	Protein phosphatase type 2C	Signalling	3.2	3.2	3.2	49
STMGQ35	Protein kinase domain putative	Signalling	1.4	2.8	2.5	49
STMGI58	14-3-3 protein isoform 20R	Signalling	2.6	3	2.7	49
STMEO60	14-3-3 protein isoform 20R	Signalling	2.5	2.7	2.6	49
STMED48	photolyase/blue light photoreceptor (PHR2) identical to photolyase/blue light	Signalling	1.2	2	1.7	49
STMEA78	photolyase/blue light photoreceptor (PHR2) identical to photolyase/blue light	Signalling	1.1	1.8	1.6	49
STMDO50	mitogen-activated protein kinase putative / MAPK putative (MPK8) identical to ATMPK8	Signalling	1	1.6	1.1	49
STMDC32	14-3-3 protein	Signalling	2.3	2.4	2.4	49
STMDB27	Similar to shaggy related protein kinase. Belongs to the CDC2/CDKX subfamily	Signalling	1.6	3	2.7	49
STMDB22	photolyase/blue light photoreceptor (PHR2) identical to photolyase/blue light	Signalling	1.4	2	1.7	49
STMCX90	Putative serine carboxypeptidase precursor (Fragment)	Signalling	1.2	1.8	1.5	49
STMCK01	G protein alpha subunit 3	Signalling	1.2	1.5	1.1	49
STMHZ93	S-adenosyl-methionine-sterol-C-methyltransferase homolog (Fragment) (EC 2.1.1.41)	Sterol metabolism	1.4	2.4	2.2	49
STMEA40	Delta-7-sterol-C5(6)-desaturase (Delta-7-C-5 sterol desaturase)	Sterol metabolism	0.7	1.7	1.5	49
STMGP96	Polyphenol oxidase (EC 1.10.3.1)	Stress	2.4	4.4	3.5	49
STMER52	Glutathione S-transferase class-phi (EC 2.5.1.18)	Stress	2.3	3.2	3.2	49
STMCI55	Polyphenol oxidase (EC 1.10.3.1)	Stress	0.8	1.9	1.4	49
STMIN23	heat shock transcription factor (clone hsfa) - maize (fragment)	Transcription regulation	3.1	3.7	3.4	49
STMIR22	Zinc transporter protein ZIP1	Transport	1.5	2.4	1.1	49
STMIQ43	oligopeptide transporter OPT family protein similar to iron-phytosiderophore	Transport	2	2.3	2.2	49
STMIP04	Hexose transporter	Transport	3.3	2.9	2.9	49
STMIO77	Nonclathrin coat protein zeta2-COP	Transport	1.3	1.5	1.4	49
STMIF56	Clathrin assembly protein AP17-like protein	Transport	1	1.8	1.6	49
STMHA44	transporter-related low similarity to SP|Q9NTN3 UDP-glucuronic acid/	Transport	1.6	1.5	1.4	49
STMEK32	Acyl carrier protein	Transport	1.8	2.5	2.1	49
STMEF90	signal peptidase protein-like protein	Transport	1.1	2	1.8	49
STMEA30	Putative gamma TIP	Transport	1.1	3.1	1.5	49
STMDZ13	Putative sorbitol transporter	Transport	2.7	3.4	2.9	49
STMDT70	endomembrane protein 70 putative multispanning membrane protein Homo sapiens EMBL:	Transport	1.5	1.6	1.2	49
STMDM91	H(+)-transporting ATPase (EC 3.6.1.35 EC 3.6.3.6)	Transport	1.5	1.7	1.5	49
STMDF26	H(+)-transporting ATPase (EC 3.6.1.35 EC 3.6.3.6)	Transport	1.7	1.7	1.7	49
STMCR11	microsomal signal peptidase 25 kDa subunit putative (SPC25) identical to Probable	Transport	0.9	1.7	1.2	49
STMJI59	unnamed protein product; contains similarity to nitrate-induced NOI protein gene_id:MJL12.1	Unknown	2	2	1.9	49
STMJC54	expressed protein	Unknown	3.8	3.6	3.2	49
STMIY10	expressed protein	Unknown	1	1.7	1.7	49
STMIX36	Similar to Dictyostelium discoideum (Slime mold). Histidine kinase DhkF	Unknown	2.7	2.8	2.5	49
STMIR61	AN1-like Zinc finger putative	Unknown	1.5	2	1.9	49
STMIR45	unknown {Glycine max;}	Unknown	2.9	3.7	3.2	49
STMIM11	P0503E05.4 protein (P0460H02.26 protein)	Unknown	3	4.4	3.7	49
STMHZ49	DC1 domain putative	Unknown	1.3	1.6	1.5	49
STMHX02	beta-Ig-H3 domain-containing protein / fasciclin domain-containing protein weak	Unknown	3.2	3.7	3.1	49
STMHF82	unknown {Arabidopsis thaliana;}	Unknown	1.3	1.6	1	49
STMGX82	Major intrinsic protein	Unknown	1.9	2.2	2.1	49
STMGW78	10b antigen putative	Unknown	1.1	1.6	1.5	49
STMGO68	expressed protein	Unknown	2.4	3.1	2.7	49
STMGL46	nicastrin-related contains weak similarity to Nicastrin precursor (Swiss-Prot:Q92542)	Unknown	0.7	1.6	1.1	49
STMGI73	hypothetical protein	Unknown	2	2.5	2.4	49
STMGI12	embryo-specific protein-related contains weak similarity to embryo-specific protein 3	Unknown	1.1	2	1.9	49
STMGG84	unknown {Arabidopsis thaliana;}	Unknown	0.7	1.8	1	49
STMGF46	expressed protein	Unknown	0.7	1.6	1.1	49
STMGC86	Predicted protein	Unknown	0.8	1.6	1.2	49
STMER26	rapid alkalinization factor (RALF) family protein similar to RALF precursor	Unknown	0.7	1.8	1.4	49
STMEI26	AT3g60900/T4C21_310 {Arabidopsis thaliana;}	Unknown	1.7	2.3	1.3	49
STMDQ85	alpha-subunit; putative {Arabidopsis thaliana;}	Unknown	1.3	1.8	1.5	49
STMDD43	Allergen-like protein BRSn20	Unknown	2.7	2.8	2.3	49
STMCY01	expressed protein	Unknown	0.7	1.9	1.3	49
STMCR42	expressed protein	Unknown	1.9	2.2	1.4	49
STMCN34	WD-40 repeat protein (MSI2) contains 5 WD-40 repeats (PF0400); identical to WD-40	Unknown	1.1	2.1	2	49
STMCL87	Putative fibrillarin	Unknown	0.7	1.7	0.7	49
STMCL42	(PGP169-12)	Unknown	1.1	2.1	1.4	49
STMCK41	BYJ15 (Fragment)	Unknown	2.5	3.5	2.8	49
STMCI54	Shikimate kinase chloroplast precursor (EC 2.7.1.71 EC 2.7.1.71 EC 2.7.1.71)	Amino acid metabolism	1	1.2	1.6	48
STMCJ75	Glycine hydroxymethyltransferase putative / serine hydroxymethyltransferase putative	Amino acid metabolism	1.3	1.5	1.6	48
STMCP52	Ornithine decarboxylase (EC 4.1.1.17)	Amino acid metabolism	1.7	2.8	2.9	48
STMCR27	Chorismate synthase 1 chloroplast precursor	Amino acid metabolism	2	2.1	2.2	48
STMDD03	Chorismate synthase 1 chloroplast precursor	Amino acid metabolism	1.9	1.9	2.1	48
STMDD55	Methionine synthase (EC 2.1.1.14)	Amino acid metabolism	2.2	2.4	2.5	48
STMDF09	Chorismate synthase 1 chloroplast precursor	Amino acid metabolism	1.9	1.9	2.1	48
STMEA84	Methionine synthase (EC 2.1.1.14)	Amino acid metabolism	1.1	1.4	1.6	48
STMEB02	Adenosylhomocysteinase (S-adenosyl-L-homocysteine hydrolase) (AdoHcyase)	Amino acid metabolism	1.3	1.7	2.1	48
STMEJ65	Methionine synthase (EC 2.1.1.14)	Amino acid metabolism	2.2	2.2	2.5	48
STMHF56	phosphoserine aminotransferase chloroplast (PSAT) identical to Phosphoserine	Amino acid metabolism	1.2	1.7	2.1	48
STMHR15	Chorismate synthase 1 chloroplast precursor	Amino acid metabolism	1.7	1.7	1.9	48
STMHS50	(EC 2.1.1.14)	Amino acid metabolism	2	2.4	2.7	48
STMIJ26	Adenylate kinase B (ATP-AMP transphosphorylase) (EC 2.7.4.3 EC 2.7.4.3)	ATP synthesis	1.3	1.9	2.1	48
STMJP34	ATP synthase 8	ATP synthesis	1.3	1.3	2.4	48
STMCH53	Virulence factor mviN	Binding	1.6	1.7	2.3	48
STMCH56	Virulence factor mviN	Binding	1.5	1.7	2.4	48
STMCV47	Proline-rich protein	Binding	1.6	1.7	2.3	48
STMCK59	calmodulin-7 (CAM7) almost identical to calmodulin GI:16227 from [Arabidopsis thaliana]	Calcium homeostasis/signalling	1.8	1.8	1.8	48
STMIQ06	LEXYL2 protein (Fragment)	Carbohydrate metabolism	1.5	1.5	1.5	48
STMFB12	DC1.2 homologue	Cell wall	4.5	4.2	4.4	48
STMIA95	N.plumbaginifolia extensin (ext) precursor	Cell wall	2.1	2.4	3.3	48
STMID50	Extensin class 1 protein precursor	Cell wall	1.2	1	1.8	48
STMIH19	Extensin	Cell wall	1.2	1.6	2.3	48
STMIK90	Extensin class 1 protein precursor	Cell wall	1.9	1.5	2.6	48
STMGX55	Avr9/Cf-9 rapidly elicited protein 74	Defence	1	1	1.5	48
STMJP14	harpin-induced protein-related / HIN1-related / harpin-responsive protein-related	Defence	1.4	1.9	2.8	48
STMDV86	chloroplast nucleoid DNA-binding protein-related contains Pfam profile PF00026:	DNA binding	2.2	2.2	2.5	48
STMGP77	41 kD chloroplast nucleoid DNA binding protein (CND41)	DNA binding	3	2.7	3	48
STMJI26	DNA-binding protein-related contains weak similarity to G-quartet DNA binding protein	DNA binding	1	1.2	1.5	48
STMDJ62	cytochrome c biogenesis protein family contains Pfam PF05140: ResB-like family;	Electron transport chain	1.4	1.9	2.1	48
STMEZ71	Alternative oxidase 1a	Electron transport chain	1.1	0.8	1.5	48
STMIS92	ubiquinol-cytochrome-c reductase 8.2K chain - potato {Solanum tuberosum;} (EC 1.10.2.2)	Electron transport chain	1.3	1.4	1.8	48
STMCP75	S-adenosylmethionine decarboxylase proenzyme (AdoMetDC) (SamDC)	Enzyme activity	1.5	1.8	2	48
STMCU29	(AdoHcyase)	Enzyme activity	2.3	1.9	2.2	48
STMCX24	NAD-malate dehydrogenase precursor (EC 1.1.1.37)	Enzyme activity	1.9	2.2	2.3	48
STMCZ90	arogenate dehydrogenase identical to arogenate dehydrogenase GI:16903098 from	Enzyme activity	1.5	1.6	2	48
STMDH82	SET domain-containing protein low similarity to SP|Q43088 Ribulose-1 5 bisphosphate	Enzyme activity	1.2	1.3	1.8	48
STMDO53	Monooxygenase (Fragment)	Enzyme activity	2.1	2.4	3.1	48
STMEG96	GCN5-related N-acetyltransferase (GNAT) family protein low similarity to SP|Q03503 L-A	Enzyme activity	1.8	2	2.3	48
STMEJ30	Monooxygenase (Fragment)	Enzyme activity	2	2.3	3	48
STMEK15	NAD-malate dehydrogenase precursor (EC 1.1.1.37)	Enzyme activity	1.9	2.1	2.1	48
STMES17	Malate oxidoreductase cytoplasmic (Malic enzyme) (ME) (NADP-dependent malic enzyme)	Enzyme activity	1.1	1.3	1.7	48
STMES24	Prephenate dehydratase	Enzyme activity	1.7	2	2.1	48
STMGS28	6-phosphogluconate dehydrogenase family protein contains Pfam profiles: PF00393	Enzyme activity	2.3	3.1	3.3	48
STMHA55	Monooxygenase (Fragment)	Enzyme activity	1.7	1.9	2.4	48
STMHX71	Dehydroquinate dehydratase/shikimate:NADP oxidoreductase	Enzyme activity	2.2	2.2	2.9	48
STMHY34	Monooxygenase (Fragment)	Enzyme activity	1.9	2.4	3.1	48
STMIB34	galactosyl transferase GMA12/MNN10 family protein very low similarity to alpha-1	Enzyme activity	1.5	1.8	2	48
STMIP27	Dihydrolipoamide dehydrogenase (EC 1.8.1.4)	Enzyme activity	0.9	1.4	1.5	48
STMIX11	NADH-glutamate dehydrogenase (EC 1.4.1.2)	Enzyme activity	2.3	1.8	2.5	48
STMEO42	S-adenosylmethionine decarboxylase (Fragment)	Hormone metabolism/signalling	1.5	1.8	2	48
STMIN52	S-adenosylmethionine decarboxylase proenzyme (AdoMetDC) (SamDC)	Hormone metabolism/signalling	1.5	1.7	2	48
STMIR64	Catharanthus roseus S-adenosyl-L-methionine decarboxylase proenzyme	Hormone metabolism/signalling	1.3	2	2.2	48
STMIX62	S-adenosylmethionine decarboxylase proenzyme (AdoMetDC) (SamDC)	Hormone metabolism/signalling	1.1	1.5	1.9	48
STMCP96	Mevalonate kinase	Isoprenoid metabolism	1.9	1.8	1.9	48
STMDH83	oxysterol-binding family protein similar to SP|P16258 Oxysterol-binding protein 1	Lipid metabolism/transport	1.2	1.5	1.8	48
STMJJ13	Putative lipid transfer protein	Lipid metabolism/transport	1.1	1.4	2	48
STMHR84	AMP-binding protein putative similar to AMP-binding protein GI:1903034 from	Nucleotide binding/hydrolysis	1.2	1.3	1.7	48
STMDH89	phragmoplastin 5 - soybean	Nucleotide metabolism	1.4	1.1	1.8	48
STMDH47	null	null	1.4	1.5	1.8	48
STMGV45	null	null	1.5	1.3	1.7	48
STMIA13	null	null	2.1	1.6	3.2	48
STMJB06	null	null	1.2	1.2	1.7	48
STMJE65	null	null	1.1	0.9	1.6	48
STMCQ83	Superoxide dismutase [Cu-Zn] 2 (EC 1.15.1.1 EC 1.15.1.1)	Oxidoreductases	1	1.2	1.9	48
STMER81	Syringolide-induced protein B13-1-1 (Fragment)	Oxidoreductases	1.4	1.1	1.9	48
STMFB75	short-chain dehydrogenase/reductase (SDR) family protein similar to short-chain type	Oxidoreductases	1.2	1.7	2.4	48
STMGJ89	Peroxidase precursor (EC 1.11.1.7)	Oxidoreductases	2.2	2.5	4.5	48
STMGQ41	putative peroxidase {Arabidopsis thaliana;}	Oxidoreductases	2.2	2.9	3.6	48
STMIJ92	Peroxidase prx14 precursor (EC 1.11.1.7)	Oxidoreductases	1.1	1.4	2	48
STMIK38	Putative dioxygenase	Oxidoreductases	1.3	1.5	1.7	48
STMIU80	NAD(P)H:quinone oxidoreductase	Oxidoreductases	2.5	3.1	3.5	48
STMEW77	ATP-dependent Clp protease proteolytic subunit (ClpP2) identical to nClpP2 GI:5360589	Protein degradation	0.9	1	1.7	48
STMIZ27	zinc finger (C3HC4-type RING finger) family protein contains Pfam domain PF00097:	Protein degradation	1.7	2.3	2.4	48
STMJP48	Serine protease	Protein degradation	0.8	0.8	1.6	48
STMDH65	ribonuclease P family protein similar to Ribonuclease P protein subunit p29 (hPOP4)	RNA metabolism	1.4	1.5	1.8	48
STMCS41	Cinnamic acid 4-hydroxylase	Secondary metabolism	3	2.6	2.8	48
STMGQ39	Phenylalanine ammonia-lyase (Fragment) (EC 4.3.1.5)	Secondary metabolism	1.7	2.2	2.6	48
STMGT03	phenylalanine ammonia-lyase {Capsicum chinense}	Secondary metabolism	2.2	2.8	3.1	48
STMHZ50	(CCoAMT)	Secondary metabolism	3	3.2	3.8	48
STMIP44	Tyramine hydroxycinnamoyl transferase	Secondary metabolism	3	3.2	3.6	48
STMIQ58	Flavonol 3-O-glucosyltransferase (UDP-glucose flavonoid 3-O-glucosyltransferase)	Secondary metabolism	1.1	0.9	1.5	48
STMJE63	Tyramine hydroxycinnamoyl transferase	Secondary metabolism	3.6	3.1	4	48
STMJL95	(CCoAMT)	Secondary metabolism	3.8	4.2	4.4	48
STMCO59	Calcium-dependent protein kinase CDPK1	Signalling	1.4	1.3	1.6	48
STMEW80	leucine-rich repeat transmembrane protein kinase putative similar to GI:3641252 from	Signalling	2.1	2.1	2.2	48
STMIY50	14-3-3-like protein 16R	Signalling	1.5	2	2.3	48
STMJP52	Putative serine carboxypeptidase precursor (Fragment)	Signalling	2.2	2.6	2.8	48
STMJP54	Patatin-like protein 3	Storage	1.2	1.9	2.1	48
STMEY92	universal stress protein (USP) family protein / responsive to dessication protein (RD2)	Stress	1.8	1.6	1.7	48
STMHZ64	Glutathione S-transferase	Stress	1.5	1.1	1.7	48
STMIK62	Glutathione S-transferase class-phi (EC 2.5.1.18)	Stress	2.3	2.8	2.9	48
STMIP54	Glutathione S-transferase class-phi (EC 2.5.1.18)	Stress	2.2	2.6	3.1	48
STMIY01	Polyphenol oxidase chloroplast precursor (PPO) (Catechol oxidase)	Stress	1.1	1.1	1.7	48
STMCU18	Mutant cincinnata	Transcription regulation	1.6	1.4	1.6	48
STMDD88	CCR4-NOT transcription complex protein putative similar to SWISS-PROT:Q60809 CCR4-NOT	Transcription regulation	1.2	1.5	1.6	48
STMEZ59	myb family transcription factor contains Pfam profile: PF00249 Myb DNA binding domain	Transcription regulation	1.6	1.5	1.5	48
STMJC75	GRAS family transcription factor putative	Transcription regulation	1.2	1.8	2.2	48
STMDD36	Mitochondrial uncoupling protein (UCP protein)	Transport	2.3	2.2	2.6	48
STMEP30	Ammonium transporter 1 member 1 (LeAMT1;1)	Transport	2.1	2.4	2.7	48
STMEQ77	auxin efflux carrier family protein contains auxin efflux carrier domain Pfam:PF03547	Transport	1.7	2.1	2.6	48
STMJG07	Syntaxin-related protein Nt-syr1	Transport	1.6	1	2.4	48
STMJO58	Putative delta TIP	Transport	2.7	2.9	3.5	48
STMDJ96	expressed protein	Unknown	1.7	1.7	1.9	48
STMEP34	expressed protein similar to PGPS/D12 [Petunia x hybrida] GI:4105794; contains Pfam	Unknown	1.4	1.6	2.2	48
STMEP95	expressed protein similar to PrMC3 Pinus radiata GI:5487873	Unknown	1.8	1.7	2.2	48
STMER92	unknown protein {Arabidopsis thaliana;}	Unknown	1.2	1.2	1.7	48
STMEV71	Predicted protein	Unknown	1.8	1.9	2.2	48
STMEW33	expressed protein	Unknown	1.3	1.8	2.4	48
STMEW62	expressed protein	Unknown	2	2	2.2	48
STMEY89	P-rich protein NtEIG-C29	Unknown	2.3	3.1	3.6	48
STMEZ92	expressed protein	Unknown	1.6	1.5	1.7	48
STMFA41	P-rich protein NtEIG-C29	Unknown	2	2.9	3.1	48
STMFB94	B12D protein	Unknown	2.2	2.1	2.2	48
STMGE09	phosphate-responsive 1 family protein similar to phi-1 (phosphate-induced gene)	Unknown	1.5	1.2	1.5	48
STMGI87	expressed protein	Unknown	1.9	1.9	2.2	48
STMGL51	expressed protein	Unknown	1.8	2.4	2.7	48
STMGW87	GLP_81_39307_46410	Unknown	1.1	1.5	1.9	48
STMHI68	expressed protein	Unknown	2.3	2.8	3.3	48
STMIC03	expressed protein	Unknown	1.9	2.7	2.7	48
STMIO40	NtEIG-E80 protein	Unknown	1.2	1.2	2	48
STMIV08	unknown {Arabidopsis thaliana;}	Unknown	2.6	3.1	3.3	48
STMIV89	expressed protein	Unknown	1.5	1.7	2.5	48
STMIZ29	ORMDL family protein contains Pfam domain PF04061: ORMDL family	Unknown	1.3	1.5	1.6	48
STMJA60	Hin1-like protein	Unknown	2	2	2.5	48
STMJD04	expressed protein similar to gda-1 [Pisum sativum] GI:2765418	Unknown	1.9	1.7	2.3	48
STMJD46	expressed protein similar to PrMC3 Pinus radiata GI:5487873	Unknown	2.5	2.4	2.9	48
STMJG16	expressed protein	Unknown	1.5	1.7	1.7	48
STMJH73	unnamed protein product; contains similarity to nitrate-induced NOI protein gene_id:MJL12.1	Unknown	2	2	2.2	48
STMGF23	Caleosin related protein	Calcium homeostasis/signalling	1.7	1.5	0.4	47
STMIJ12	calcium-binding EF hand family protein contains INTERPRO:IPR002048 calcium-binding	Calcium homeostasis/signalling	2.2	1.9	1.9	47
STMDU24	Putative UDP-glucose dehydrogenase 1 (EC 1.1.1.22)	Carbohydrate metabolism	2.8	2.3	1.8	47
STMEK55	glycosyl transferase family 8 protein contains Pfam profile: PF01501 glycosyl	Carbohydrate metabolism	1.9	1.5	1.1	47
STMEI79	Probable xyloglucan endotransglucosylase/hydrolase 1 precursor (LeXTH1)	Cell wall	4.2	3.6	2.1	47
STMER56	DC1.2 homologue	Cell wall	4.9	4.4	4	47
STMEU18	DC1.2 homologue	Cell wall	4.6	3.9	3.8	47
STMHZ95	Fasciclin-like AGP 12	Cell wall	1.6	1.7	1.1	47
STMIM47	hydroxyproline-rich glycoprotein family protein contains proline-rich extensin domains	Cell wall	1.7	1.3	0.9	47
STMJJ23	Putative ripening-related protein	Cell wall	4.3	4.5	3.2	47
STMIZ12	protease inhibitor/seed storage/lipid transfer protein (LTP) family protein contains	Defence	1.9	2.6	0.9	47
STMCX91	zinc finger (C2H2 type) family protein contains zinc finger C2H2 type domain	DNA binding	1.8	1.5	0.9	47
STMJL24	DNA-binding protein DF1	DNA Binding	3	2.3	2	47
STMEP41	NADH dehydrogenase subunit 4	Electron transport chain	1.9	2.6	1.1	47
STMEZ52	NADH dehydrogenase subunit 4	Electron transport chain	2.1	2.8	1	47
STMDC74	Glyceraldehyde 3-phosphate dehydrogenase (EC 1.2.1.12)	Glycolysis	1.8	1.6	1.4	47
STMES39	S-adenosylmethionine synthetase 3 (Methionine adenosyltransferase 3) (AdoMet synthetase 3)	Hormone metabolism/signalling	2.8	2.3	1.9	47
STMDF56	probable arabinogalactan protein precursor - tomato {Lycopersicon esculentum;}	Molecular function	2.1	1.8	0.8	47
STMGA41	S1 self-incompatibility locus-linked pollen 3.15 protein (Fragment)	Molecular function	3	2.3	1.4	47
STMIV58	null	null	1.9	1.8	1.6	47
STMCB78	expressed protein similar to GI:4406788 GI:6063544 GI:2827651 GI:10764853 from	Oxidoreductases	2.4	2.2	0.8	47
STMIV79	armadillo/beta-catenin repeat family protein armadillo/beta-catenin-like repeats Pfam:	Protein binding	2.3	1.9	1.8	47
STMHG70	aspartyl protease family protein contains Pfam domain PF00026: eukaryotic aspartyl	Protein degradation	1.9	2.7	1.1	47
STMIY85	aspartyl protease family protein contains Eukaryotic and viral aspartyl proteases	Protein degradation	2.4	1.9	1	47
STMEW81	60s acidic ribosomal protein	Ribosome structure	3.6	3.1	1.5	47
STMCQ50	myrcene/ocimene synthase putative similar to GI:9957293; contains Pfam profile:	Secondary metabolism	1.6	2.2	0.8	47
STMEF48	Histidine-containing phosphotransfer protein	Signalling	1.6	1.3	1.3	47
STMDJ31	Heat shock 70 kDa protein mitochondrial precursor	Stress	1.5	1.6	1.1	47
STMCN42	WRKY transcription factor NtEIG-D48	Transcription regulation	2.6	2.4	2.1	47
STMFB04	protein transport protein SEC61 gamma subunit putative similar to Swiss-Prot:Q19967	Transport	1.6	1.4	1.1	47
STMGF07	proton-dependent oligopeptide transport (POT) family protein contains Pfam profile:	Transport	1.9	2.2	1.2	47
STMGL77	amino acid permease family protein weak similarity to GABA permease	Transport	1.8	1.8	1.4	47
STMGW82	H(+)-transporting ATPase (EC 3.6.1.35 EC 3.6.3.6)	Transport	2	1.7	1.3	47
STMGX07	Putative purine permease	Transport	3.5	2.7	1.4	47
STMHA58	proton-dependent oligopeptide transport (POT) family protein contains Pfam profile:	Transport	1.7	1.7	1.2	47
STMHA88	Syntaxin	Transport	2.4	2	0.8	47
STMIG25	proton-dependent oligopeptide transport (POT) family protein contains Pfam profile:	Transport	1.7	2.3	1	47
STMCB89	expressed protein	Unknown	2.5	2.4	1	47
STMCB90	21K protein precursor - alfalfa {Medicago sativa;}	Unknown	4.1	3.5	1.7	47
STMCQ29	unknown protein {Arabidopsis thaliana;}	Unknown	2.8	2.2	1.4	47
STMCX22	phytochelatin synthetase-like protein {Arabidopsis thaliana;}	Unknown	2	1.6	1.1	47
STMEA44	Arabinogalactan-protein precursor	Unknown	2.3	2	1.7	47
STMEJ29	Putative ankyrin protein	Unknown	1.8	1.8	1.5	47
STMEQ18	Putative phytosulfokine peptide precursor	Unknown	1.8	1.7	1.2	47
STMGA40	expressed protein	Unknown	3.2	2.6	1.6	47
STMGI49	hypothetical protein	Unknown	1.5	1.3	1	47
STMGQ88	expressed protein	Unknown	1.7	1.8	1.3	47
STMHY32	Putative xyloglucanase inhibitor	Unknown	2.2	1.8	1.1	47
STMIA72	unknown protein {Arabidopsis thaliana;}	Unknown	2.9	2.2	1.6	47
STMIC52	Hypothetical protein	Unknown	3.6	3.1	2.5	47
STMIL31	ORMDL family protein contains Pfam domain PF04061: ORMDL family	Unknown	1.5	1.4	1.3	47
STMJC65	Arabinogalactan-protein precursor	Unknown	2.8	2.3	1.9	47
STMCY55	Alanine aminotransferase	Amino acid metabolism	1.8	1.3	1.1	45
STMDG37	Alanine aminotransferase	Amino acid metabolism	2.4	0.8	0.9	45
STMDU72	Alanine aminotransferase	Amino acid metabolism	2.8	1.2	1.1	45
STMDI87	Cellulose synthase (Fragment)	Carbohydrate metabolism	2	1.5	1.6	45
STMDQ63	Putative UDP-glucose dehydrogenase 1 (EC 1.1.1.22)	Carbohydrate metabolism	2.3	1.7	1.7	45
STMEI51	glycosyl transferase family 8 protein contains Pfam profile: PF01501 glycosyl	Carbohydrate metabolism	2	1.4	1.5	45
STMEY77	Beta-1 3 glucanase precursor (EC 3.2.1.39 EC 3.2.1.39)	Carbohydrate metabolism	2.1	1.2	1.2	45
STMGM40	glycosyl transferase family 2 protein similar to beta-(1-3)-glucosyl transferase GB:	Carbohydrate metabolism	1.5	1.1	0.9	45
STMHG34	Xyloglycan endo-transglycosylase precursor (EC 3.2.1.-)	Cell wall	1.7	0.5	0.6	45
STMIG22	Xyloglucan endotransglucosylase-hydrolase XTH3	Cell wall	1.7	1.1	1.2	45
STMIT19	hydroxyproline-rich glycoprotein family protein contains proline-rich domains	Cell wall	1.8	0.8	0.9	45
STMGD45	endomembrane protein 70 putative p76 Homo sapiens EMBL:HSU81006	Cellular structures/cytoskeleton	1.7	0.9	0.6	45
STMHJ63	endomembrane protein 70 putative p76 Homo sapiens EMBL:HSU81006	Cellular structures/cytoskeleton	1.5	0.9	0.6	45
STMCH76	trihelix DNA-binding protein putative similar to DNA-binding protein DF1	DNA binding	3.1	1.6	1.4	45
STMCK78	L1 specific homeobox gene (ML1) / ovule-specific homeobox protein A20 nearly identical	DNA binding	3.3	2.3	2.4	45
STMDP77	Ter binding protein	DNA binding	2.4	1.2	0.9	45
STMIF51	trihelix DNA-binding protein putative similar to DNA-binding protein DF1	DNA binding	2.8	1.6	1.2	45
STMIN37	Dehydration responsive element binding protein	DNA binding	1.8	0.5	1	45
STMEV23	cytochrome c biogenesis protein CcmE family contains Pfam profile: PF03100 cytochrome	Electron transport chain	1.7	0.8	1.2	45
STMDZ95	Alcohol dehydrogenase 3 (EC 1.1.1.1 EC 1.1.1.1 EC 1.1.1.1)	Enzyme activity	3.3	2.1	1.7	45
STMEK89	glycerophosphoryl diester phosphodiesterase family protein contains Pfam PF03009 :	Enzyme activity	1.8	1.3	0.8	45
STMER46	amidohydrolase family protein similar to SP|P32375 Allantoinase	Enzyme activity	1.8	1.1	1.1	45
STMHY86	hypothetical protein	Enzyme activity	1.6	0.8	0.6	45
STMED10	W-3 desaturase (EC 1.14.99.-)	Fatty acid metabolism	2.7	1.4	1.6	45
STMDD29	Triose phosphate isomerase cytosolic isoform (EC 5.3.1.1)	Glycolysis	2.5	1.5	1.6	45
STMEF84	Triose phosphate isomerase cytosolic isoform (EC 5.3.1.1)	Glycolysis	2.8	1.8	1.9	45
STMEK94	Glyceraldehyde 3-phosphate dehydrogenase (EC 1.2.1.12)	Glycolysis	1.9	0.9	1.3	45
STMCQ04	MGDG synthase type A	Lipid metabolism/transport	1.5	0.6	0.7	45
STMIC22	Ras-related protein Rab2BV	Nucleotide binding/hydrolysis	2.3	1.1	1.1	45
STMHX54	Phragmoplastin	Nucleotide metabolism	1.7	1	0.7	45
STMEW07	Rubredoxin putative	Oxidoreductases	1.8	1.3	1.1	45
STMIA02	oxidoreductase 2OG-Fe(II) oxygenase family protein similar to prolyl 4-hydroxylase	Oxidoreductases	1.9	0.9	0.6	45
STMET39	Photosystem II reaction center W protein chloroplast precursor (PSII 6.1 kDa protein)	Photosynthesis	1.7	0.7	1.1	45
STMDS85	MSP (Major sperm protein) domain putative	Protein binding	1.6	0.5	0.9	45
STMCE77	F-box family protein contains Pfam PF00646: F-box domain; similar to SKP1 interacting	Protein degradation	2.1	1.3	1.6	45
STMCG02	OTU-like cysteine protease putative	Protein degradation	1.9	1.2	1.2	45
STMEL51	glutamate-tRNA ligase putative / glutamyl-tRNA synthetase putatuve / GluRS putative	Protein synthesis	2.5	0.9	1	45
STMGC58	putative tRNA synthetase	Protein synthesis	1.9	0.6	0.7	45
STMDB03	heterogeneous nuclear ribonucleoprotein putative / hnRNP putative contains Pfam	RNA binding	1.6	0.7	0.6	45
STMHA11	RNA recognition motif (RRM)-containing protein similar to DAZ associated protein 1	RNA binding	1.6	0.8	0.7	45
STMJO48	Putative RNA helicase	RNA structure	2.2	1	0.6	45
STMHV80	PB1 domain putative	Signalling	1.7	1.1	0.7	45
STMII44	Serine/threonine protein kinase pk23	Signalling	1.5	1.1	1.2	45
STMIK74	Protein kinase domain putative	Signalling	1.9	0.8	1.1	45
STMIS68	putative receptor-like protein kinase	Signalling	1.7	0.6	0.9	45
STMEN96	S-adenosyl-methionine-sterol-C-methyltransferase (EC 2.1.1.41)	Sterol metabolism	1.6	0.7	0.4	45
STMIP11	S-adenosyl-methionine-sterol-C-methyltransferase	Sterol metabolism	2	0.8	1.1	45
STMIT48	S-adenosyl-methionine-sterol-C-methyltransferase	Sterol metabolism	1.8	0.6	0.8	45
STMEU25	ERD3 protein {Arabidopsis thaliana}	Stress	2.7	1.4	1.1	45
STMIQ26	Late embryogenesis (Lea)-like protein	Stress	1.7	0.6	0.8	45
STMIU75	glutaredoxin family protein contains INTERPRO Domain IPR002109 Glutaredoxin	Stress	2.1	1	1.4	45
STMEL66	basic helix-loop-helix (bHLH) family protein bHLH transcription factor Arabidopsis	Transcription regulation	2.1	0.7	0.6	45
STMEP07	WIZZ	Transcription regulation	2	1.1	1.5	45
STMHR02	putative WRKY-type DNA binding protein {Arabidopsis thaliana;}	Transcription regulation	2	1.4	1.4	45
STMIW03	Cys regulon transcriptional activator	Transcription regulation	1.8	0.9	1.1	45
STMGH84	amino acid transporter family protein low similarity to neuronal glutamine transporter	Transport	1.5	0.7	1.1	45
STMHA35	mitochondrial substrate carrier family protein contains Pfam profile: PF00153	Transport	1.8	1	1	45
STMHI35	xanthine/uracil permease family protein contains Pfam profile: PF00860 permease family	Transport	2.7	1.8	1.6	45
STMHN09	metal transporter family protein contains ZIP Zinc transporter domain Pfam:PF02535	Transport	1.8	0.5	0.8	45
STMHY61	phosphate translocator-related low similarity to phosphoenolpyruvate/phosphate	Transport	1.8	1.2	0.8	45
STMJA77	amino acid transporter family protein similar to amino acid permease 1	Transport	1.6	0.5	0.6	45
STMCR34	Cotton fiber expressed protein 1	Unknown	2.3	1.4	1.2	45
STMDE33	expressed protein	Unknown	2.5	1.9	1.4	45
STMDE58	phytochelatin synthetase-like protein {Arabidopsis thaliana;}	Unknown	2.3	1.6	1.2	45
STMDV42	Similar to AY142038 At4g37280/C7A10_80	Unknown	1.6	0.8	1.1	45
STMEV69	Predicted protein	Unknown	2.1	0.6	0.6	45
STMGA69	expressed protein	Unknown	2.1	0.9	1.4	45
STMGT62	fringe-related protein + weak similarity to Fringe [Schistocerca gregaria](GI:6573138);	Unknown	1.8	0.8	0.5	45
STMGX14	expressed protein	Unknown	2.3	1.2	1.2	45
STMIG17	Hypothetical protein	Unknown	1.6	0.8	0.9	45
STMIM62	Putative xyloglucanase inhibitor	Unknown	3	2	2.3	45
STMDI05	Glutamine synthetase (Glutamate--ammonia ligase)	Amino acid metabolism	1.8	2.9	3.3	42
STMDO79	phosphoserine aminotransferase chloroplast (PSAT) identical to Phosphoserine	Amino acid metabolism	0.9	1.6	2	42
STMHZ48	3-phosphoshikimate 1-carboxyvinyltransferase chloroplast precursor	Amino acid metabolism	1.3	2.3	2.6	42
STMIB08	probable aspartate aminotransferase [imported] - Arabidopsis thaliana	Amino acid metabolism	0.4	1	1.6	42
STMIQ73	3-phosphoshikimate 1-carboxyvinyltransferase chloroplast precursor	Amino acid metabolism	0.7	1.6	1.8	42
STMEB33	Mitochondrial energy transfer protein precursor	ATP synthesis	1.2	2.1	2.4	42
STMIT08	AF378884 AT5g49480/K6M13_2	Calcium homeostasis/signalling	1.1	1.8	2.1	42
STMEB78	Glucan endo-1 3-beta-glucosidase basic isoform 2 precursor ((1->3)-beta-glucan	Carbohydrate metabolism	1.3	3.4	4.2	42
STMEH13	Glucan endo-1 3-beta-glucosidase basic isoform 2 precursor ((1->3)-beta-glucan	Carbohydrate metabolism	1.4	3.4	5.1	42
STMIS51	Putative class 5 chitinase	Carbohydrate metabolism	0.4	1.3	2.9	42
STMBB12	potato extensin	Cell wall	0.4	2.4	3.6	42
STMGR59	Pectin methylesterase precursor	Cell wall	0.9	2	2.2	42
STMGX29	N.plumbaginifolia extensin (ext) precursor	Cell wall	1.3	2	2.6	42
STMIB25	Extensin (Fragment)	Cell wall	1.5	2	3	42
STMIH73	Xyloglucan endotransglycosylase	Cell wall	0.5	0.9	1.6	42
STMJK17	acid phosphatase class B family protein similar to SP|P15490 STEM 28 kDa glycoprotein	Chaperone	0.6	1.9	2.6	42
STMIB32	(S)-N-methylcoclaurine-3'-hydroxylase	CYP450	0.7	1.2	1.6	42
STMIP17	(S)-N-methylcoclaurine 3'-hydroxylase (Fragment)	CYP450	0.9	1.6	1.8	42
STMIQ33	Cytochrome P450	CYP450	1.1	2.7	2.7	42
STMIS10	Cytochrome P450	CYP450	0.8	1.5	2.4	42
STMIZ25	Cytochrome P450	CYP450	0.5	1.5	1.9	42
STMGY15	Pathogen-related protein	Defence	0.3	1.1	2.4	42
STMIT83	Avr9/Cf-9 rapidly elicited protein 180	Defence	1	2.4	3	42
STMIY05	abnormal inflorescence meristem 1 / fatty acid multifunctional protein (AIM1)	Development	1	2.4	2.5	42
STMJK72	Blind	DNA binding	0.9	1.9	2.4	42
STMJL63	Homeobox-leucine zipper protein (Fragment)	DNA binding	0.9	1.7	2.1	42
STMEQ94	Cytochrome b5	Electron transport chain	0.6	1.8	2	42
STMIJ23	NADH-ubiquinone oxidoreductase 19 kDa subunit (NDUFA8) family protein contains Pfam	Electron transport chain	0.3	1.4	1.7	42
STMJO75	Ubiquinol-cytochrome C reductase complex 7.8 kDa protein (Mitochondrial hinge protein)	Electron transport chain	0.1	1.1	1.6	42
STMCZ89	Acyltransferase homolog	Enzyme activity	0.5	0.9	1.6	42
STMDQ34	6-phosphogluconate dehydrogenase family protein contains Pfam profiles: PF00393	Enzyme activity	1.3	2.2	2.4	42
STMEF23	Methylenetetrahydrofolate reductase (EC 1.5.1.20)	Enzyme activity	1.6	3	2.9	42
STMEG50	Formate dehydrogenase mitochondrial precursor (NAD-dependent formate dehydrogenase) (FDH)	Enzyme activity	0.8	1.6	2.6	42
STMGE63	Transketolase 1 (EC 2.2.1.1)	Enzyme activity	1.2	1.7	2.4	42
STMHU37	Sulfate adenylyltransferase (EC 2.7.7.4 EC 2.7.7.4)	Enzyme activity	0.6	1.2	2.5	42
STMIL86	6-phosphogluconate dehydrogenase family protein contains Pfam profiles: PF00393	Enzyme activity	1.3	2.4	2.4	42
STMIO46	S-adenosyl-L-methionine:carboxyl methyltransferase family protein similar to	Enzyme activity	0.5	0.9	1.6	42
STMIX88	Formate dehydrogenase mitochondrial precursor (NAD-dependent formate dehydrogenase) (FDH)	Enzyme activity	0.7	1.5	2.6	42
STMIO94	Pyruvate phosphate dikinase chloroplast precursor (Pyruvate orthophosphate dikinase)	Glycolysis	1.1	3.3	4.4	42
STMHZ72	auxin-responsive factor (ARF10) similar to auxin response factor 10 GI:6165644 from	Hormone metabolism/signalling	0.7	1.2	1.5	42
STMHI24	GDSL-motif lipase/hydrolase family protein similar to lipase [Arabidopsis thaliana] GI:	Lipid metabolism/transport	1.6	2.6	3.2	42
STMBB24	null	null	0.3	2	3.5	42
STMIN42	null	null	0.5	2	2.7	42
STMJC08	null	null	0.6	1.1	1.7	42
STMDG18	short-chain type dehydrogenase/reductase putative	Oxidoreductases	0.8	1.4	1.5	42
STMDG54	Putative short-chain type alcohol dehydrogenase	Oxidoreductases	0.5	1.2	2	42
STMEZ89	Peroxidase	Oxidoreductases	0.9	3.3	4.1	42
STMHX84	Peroxidase prx14 precursor (EC 1.11.1.7)	Oxidoreductases	0.8	2.1	3	42
STMIB21	NAD(P)H:quinone oxidoreductase	Oxidoreductases	0.7	1.2	1.7	42
STMIC37	uclacyanin 3 (UCC3) identical to uclacyanin 3 GI:3395770 from [Arabidopsis thaliana];	Oxidoreductases	0.2	1.1	2.1	42
STMIM20	Peroxidase precursor	Oxidoreductases	0.5	1.4	2.8	42
STMIO79	short-chain dehydrogenase/reductase (SDR) family protein contains similarity to	Oxidoreductases	0.4	1	1.5	42
STMIQ88	Putative short-chain type alcohol dehydrogenase	Oxidoreductases	0.7	1.1	1.7	42
STMIR86	Chain A Peanut Peroxidase. {Arachis hypogaea;}	Oxidoreductases	2.6	4.3	4.4	42
STMJI61	Peroxidase prx14 precursor (EC 1.11.1.7)	Oxidoreductases	0.7	2.1	2.9	42
STMJO20	Bacterial-induced peroxidase precursor (EC 1.11.1.7)	Oxidoreductases	0.4	1.4	2.8	42
STMGT42	Polygalacturonase inhibitor protein precursor	Protein binding	1.1	1.9	2.1	42
STMEW15	zinc finger (C3HC4-type RING finger) family protein contains Pfam domain PF00097:	Protein degradation	0.6	1.1	2	42
STMGC36	probable cullin protein - tomato {Lycopersicon esculentum;}	Protein degradation	1.4	2.8	2.9	42
STMGS09	peptidase M16 family protein / insulinase family protein contains Pfam domain PF05193:	Protein degradation	0.9	1.6	2.3	42
STMBB13	potato cyclophilin	Protein structure	0.7	1.7	1.6	42
STMHV74	immunophilin-related / FKBP-type peptidyl-prolyl cis-trans isomerase-related	Protein structure	0.9	1.5	1.9	42
STMIC47	peptidyl-tRNA hydrolase family protein contains Pfam profile PF01195: peptidyl-tRNA	Protein synthesis	0.3	1.8	2.6	42
STMDW32	RNA recognition motif. (a.k.a. RRM RBD or RNP domain) putative	RNA binding	0.9	1.9	2.1	42
STMEP54	Rhizome secoisolariciresinol dehydrogenase (Fragment)	Secondary metabolism	0.7	1.5	3.1	42
STMGN18	Caffeoyl-CoA O-methyltransferase (Trans-caffeoyl-CoA 3-O-methyltransferase) (CCoAMT)	Secondary metabolism	1	1.7	2.3	42
STMIC60	Caffeoyl-CoA O-methyltransferase 6 (Trans-caffeoyl-CoA 3-O-methyltransferase 6) (CCoAMT-6)	Secondary metabolism	1.2	2.5	3.1	42
STMIL95	strictosidine synthase family protein similar to strictosidine synthase	Secondary metabolism	0.8	1.2	1.8	42
STMJG85	receptor protein kinase-related contains Pfam profile: PF01657 Domain of unknown	Signalling	0.5	1.2	1.7	42
STMHW57	leucine-rich repeat transmembrane protein kinase putative protein kinase Xa21 - Oryza	Signalling	0.3	1.3	2	42
STMIU01	photoassimilate-responsive protein precursor (clone PAR-1a) - common tobacco	Signalling	0.8	2.4	3.6	42
STMBB02	potato GST1	Stress	0.6	2.6	3.2	42
STMCL64	Elicitor-inducible protein EIG-J7	Stress	0.7	1.7	1.7	42
STMCP56	Polyphenol oxidase B chloroplast precursor (PPO) (Catechol oxidase) (Fragment)	Stress	1.5	3.4	3.2	42
STMDB46	Propolyphenol oxidase precursor (Fragment)	Stress	2	3.9	3.7	42
STMDU79	Polyphenol oxidase (EC 1.10.3.1)	Stress	1.9	3.8	3.9	42
STMEA39	Polyphenol oxidase (EC 1.10.3.1)	Stress	0.8	2.3	2.8	42
STMEB19	Polyphenol oxidase A chloroplast precursor (PPO) (Catechol oxidase)	Stress	1.4	3	3	42
STMET22	Probable glutathione S-transferase (Auxin-induced protein PGNT35/PCNT111)	Stress	0.8	2.1	2.4	42
STMHX62	Probable glutathione S-transferase () (Auxin-inducedprotein PGNT1/PCNT110). {Nicotiana tabacum;}	Stress	0.5	1.6	2.5	42
STMHZ67	Miraculin-like protein (Fragment)	Stress	0.3	1.3	2	42
STMIB67	thioredoxin family protein similar to thioredoxin CH2 M-type chloroplast precursor	Stress	0.3	1.3	2.2	42
STMID72	Probable glutathione S-transferase (Auxin-induced protein PGNT1/PCNT110)	Stress	0.9	2.1	3.1	42
STMIK57	elicitor-responsive gene 3 [imported] - rice	Stress	0.7	1.2	1.5	42
STMIN28	Putative glutathione S-transferase T3	Stress	0.8	1.9	2.9	42
STMIS65	Probable glutathione S-transferase (Pathogenesis-related protein 1)	Stress	0.5	1.9	2.9	42
STMIT44	Osmotin-like protein	Stress	0.1	1.5	2.6	42
STMIT70	Osmotin-like protein	Stress	0	1.5	2.5	42
STMIU57	Elicitor-inducible protein EIG-J7	Stress	0.2	1.5	3	42
STMIX29	Miraculin-like protein (Fragment)	Stress	1.1	2.2	2.9	42
STMJK24	Probable glutathione S-transferase (Auxin-induced protein PGNT1/PCNT110)	Stress	0.5	1.6	2.6	42
STMCF73	TSI-1 protein	Transcription regulation	0.8	2.7	3.6	42
STMFB87	LEDI-5c protein	Transport	1.3	2.6	3.5	42
STMEZ12	Transposase	Transposon	0.7	1.4	1.5	42
STMIZ65	transposon protein putative CACTA En/Spm sub-class	Transposon	1	1.6	1.9	42
STMCF75	Nicotiana tabacum ORF	Unknown	0.4	1.1	1.5	42
STMCU74	expressed protein contains Pfam profile PF04759: Protein of unknown function DUF617	Unknown	0.9	1.6	1.8	42
STMDO73	Nicotiana tabacum ORF	Unknown	0.5	1.1	1.6	42
STMDS65	CTV.2	Unknown	0.3	1	1.5	42
STMEO70	Expressed protein (Zinc finger-like protein)	Unknown	0.7	1.5	1.6	42
STMFB15	Pepper esterase	Unknown	0.5	1.7	3.4	42
STMFB96	Pepper esterase	Unknown	0.6	1.7	3.5	42
STMGC76	Hypothetical protein	Unknown	0.4	1.5	1.9	42
STMGE35	expressed protein	Unknown	0.5	1.9	2.8	42
STMHA57	emp24/gp25L/p24 protein-related contains weak similarity to transmembrane protein	Unknown	0.8	1.4	1.7	42
STMHV32	Putative polyprotein	Unknown	0.6	1.6	2.3	42
STMHX21	hypothetical protein	Unknown	0.7	1.3	1.6	42
STMIH59	Nicotiana tabacum ORF	Unknown	0.5	1.3	1.6	42
STMII11	F27F5.25	Unknown	0.9	1.9	1.8	42
STMIO78	tolB protein-related contains weak similarity to TolB protein precursor	Unknown	0.8	2	2.6	42
STMIP91	Hypothetical protein T15N1_90	Unknown	1.7	2.6	3.1	42
STMIR74	expressed protein	Unknown	0.3	1.3	1.6	42
STMIS02	integral membrane family protein contains TIGRFAM TIGR01569 : plant integral membrane	Unknown	1	1.9	1.9	42
STMIV12	expressed protein ; supporting cDNA gi|13991645|gb|AF359387.1|AF359387	Unknown	0.5	1	1.7	42
STMIX68	embryo-abundant protein-related similar to embryo-abundant protein [Picea glauca] GI:	Unknown	1.2	1.8	3	42
STMJM66	expressed protein	Unknown	0.4	1.1	1.6	42
STMEP88	Histidine decarboxylase (HDC) (TOM92) (EC 4.1.1.22 EC 4.1.1.22 EC 4.1.1.22)	Amino acid metabolism	1.4	1.4	3.6	40
STMJA37	Histidine decarboxylase (HDC) (TOM92) (EC 4.1.1.22 EC 4.1.1.22 EC 4.1.1.22)	Amino acid metabolism	1.2	1.3	3	40
STMGB59	Expansin11 precursor	Cell wall	0.5	0.9	2	40
STMEW90	Chloroplast outer envelope protein 86	Cellular structures/cytoskeleton	0.9	1	2.5	40
STMHH42	Cytochrome P450 92B1	CYP450	0.3	0.8	1.8	40
STMIY66	Cytochrome P450	CYP450	0.7	0.8	1.5	40
STMED73	Endochitinase precursor (EC 3.2.1.14 EC 3.2.1.14 EC 3.2.1.14)	Defence	0.3	1	2.9	40
STMFB44	Prb-1b	Defence	0.2	1	3.5	40
STMFB93	Basic PR-1 protein precursor (Pathogenesis-related protein PR-1)	Defence	0.2	1.2	3.4	40
STMIS93	Endochitinase precursor (EC 3.2.1.14 EC 3.2.1.14 EC 3.2.1.14)	Defence	0.2	1	3	40
STMIX82	Basic 30 kDa endochitinase precursor (EC 3.2.1.14 EC 3.2.1.14 EC 3.2.1.14)	Defence	0.1	0.8	2.5	40
STMJA72	Putative pathogenesis-related protein	Defence	0.2	0.5	2.2	40
STMJC74	Disease resistance protein BS2	Defence	0.2	0.5	1.8	40
STMDT59	chloroplast nucleoid DNA-binding protein-related contains Pfam profile PF00026:	DNA binding	0.5	0.3	1.5	40
STMEQ58	Histone H2B-2 (Fragment)	DNA/chromatin structure	0.1	0.5	2	40
STMIA21	Histone H4	DNA/chromatin structure	0.7	0.7	1.6	40
STMJA33	histone H3 - maize	DNA/chromatin structure	0.2	0.9	2.4	40
STMCM71	Acyltransferase homolog	Enzyme activity	0.2	0.6	1.8	40
STMCR09	Acyltransferase homolog	Enzyme activity	0.4	0.6	1.8	40
STMCX38	L-asparaginase	Enzyme activity	1.3	0.8	2.5	40
STMER57	Sulfate adenylyltransferase (EC 2.7.7.4 EC 2.7.7.4)	Enzyme activity	1	1.3	2.7	40
STMES19	PAPS-reductase-like protein precursor	Enzyme activity	0.1	0.2	1.7	40
STMJB71	Allyl alcohol dehydrogenase	Enzyme activity	0.6	0.4	1.7	40
STMEK53	Nt-iaa2.3 deduced protein	Hormone metabolism/signalling	0.7	0.4	1.9	40
STMGE48	null	null	0.1	0.1	1.9	40
STMIF57	null	null	0.3	0.6	1.9	40
STMJM31	null	null	0.8	0.9	1.8	40
STMEG89	Peroxidase	Oxidoreductases	0.4	0.8	2.3	40
STMER77	Suberization-associated anionic peroxidase 2 precursor (TMP2)	Oxidoreductases	0.7	1.1	2.6	40
STMHX09	oxidoreductase family protein similar to AX110P [Daucus carota] GI:285739; contains	Oxidoreductases	0.4	0.6	1.5	40
STMHZ60	Peroxidase	Oxidoreductases	0.5	0.8	2.6	40
STMIH63	Peroxidase	Oxidoreductases	0.1	0.9	2.3	40
STMJA45	Peptide methionine sulfoxide reductase (Protein-methionine-S-oxide reductase)	Oxidoreductases	1.2	1.4	3.1	40
STMHZ54	Ubiquitin extension protein	Protein degradation	0.3	0.3	1.7	40
STMIU33	Maturase K (Fragment)	Protein degradation	0.2	0.5	2.8	40
STMJO36	Catechol O-methyltransferase (EC 2.1.1.6 EC 2.1.1.6)	Secondary metabolism	0	0.3	1.9	40
STMIV72	S-locus lectin protein kinase family protein contains Pfam domins PF00069: Protein	Signalling	0.3	0.5	2.4	40
STMDJ19	TMV-induced protein I	Stress	0.2	0.6	2	40
STMHH09	Divinyl ether synthase	Stress	1.6	1.2	3.5	40
STMID53	Probable glutathione S-transferase (Auxin-induced protein PGNT1/PCNT110)	Stress	0.5	0.7	1.6	40
STMGO22	transcriptional regulator-related similar to chromatin-specific transcription	Transcription regulation	0.6	0.7	2.5	40
STMDU60	null	Unknown	0.9	1.2	2.5	40
STMED18	PAPS-reductase-like protein precursor	Unknown	0	0.2	2.1	40
STMEW02	expressed protein	Unknown	1	0.6	1.7	40
STMEZ87	expressed protein similar to PGPS/D12 [Petunia x hybrida] GI:4105794; contains Pfam	Unknown	0.4	0.5	1.6	40
STMGJ76	putative pirin-like protein	Unknown	0.4	1	2.6	40
STMGP58	RSI-1 protein precursor (TR132)	Unknown	0.7	1.4	3.2	40
STMHW02	Predicted protein	Unknown	0.9	1.3	2.8	40
STMHW35	expressed protein	Unknown	0	0.9	2.5	40
STMIQ20	Similar to Dictyostelium discoideum (Slime mold). Protein-tyrosine phosphatase 3	Unknown	0.4	0.4	1.7	40
STMIQ84	expressed protein	Unknown	0.2	0.7	2.8	40
STMIR88	Intracellular pathogenesis related protein (Fragment)	Unknown	0.6	0.8	2.9	40
STMIS31	expressed protein	Unknown	0.4	1.1	3.1	40
STMJB31	expressed protein similar to PGPS/D12 [Petunia x hybrida] GI:4105794; contains Pfam	Unknown	0.4	0.6	1.8	40
STMJD31	Osmotin-like protein OSML13 precursor (PA13)	Unknown	0.5	1.1	2.6	40
STMJM57	Hypothetical protein ZK1037.11	Unknown	0	0.6	1.6	40
STMIS41	D-3-phosphoglycerate dehydrogenase / 3-PGDH identical to SP|O04130	Amino acid metabolism	0.5	1.6	1	30
STMIW95	Betaine aldehyde dehydrogenase-like	Amino acid metabolism	0.6	3.3	2.1	30
STMCQ85	phenylalkylamine binding protein homolog {Arabidopsis thaliana;}	Binding	-0.5	1.2	0.7	30
STMCO88	Inositol phosphate kinase	Carbohydrate metabolism	0.7	2	1.4	30
STMHR25	OSJNBb0070J16.3 protein (OSJNBa0004N05.26 protein)	Carbohydrate metabolism	0.3	1.7	0.9	30
STMHR58	OSJNBb0070J16.3 protein (OSJNBa0004N05.26 protein)	Carbohydrate metabolism	0.4	1.8	1	30
STMEA65	Putative cytochrome P450	CYP450	-0.3	3	2	30
STMGW14	protease inhibitor/seed storage/lipid transfer protein (LTP)-related similar to	Defence	-0.3	1.9	1.2	30
STMIJ54	Proliferating cell nuclear antigen	DNA binding	0.7	2.4	1.7	30
STMCA93	NAD-dependent epimerase/dehydratase family protein similar to sugar epimerase BlmG	Enzyme activity	-0.3	1.5	1	30
STMCO62	Putative glucosyltransferase	Enzyme activity	0.3	3	1.9	30
STMCV74	NAD-dependent epimerase/dehydratase family protein similar to sugar epimerase BlmG	Enzyme activity	-0.2	1.7	1	30
STMCV78	Putative glucosyltransferase	Enzyme activity	0.3	3.6	2.4	30
STMDD15	Putative glucosyltransferase	Enzyme activity	0.2	3.7	2.7	30
STMDT29	NAD-dependent epimerase/dehydratase family protein similar to sugar epimerase BlmG	Enzyme activity	-0.1	1.7	1.1	30
STMEL65	Putative glucosyltransferase	Enzyme activity	0.5	2.3	1.4	30
STMGC38	Putative glucosyltransferase	Enzyme activity	0.3	1.9	1.1	30
STMGE12	exostosin family protein contains Pfam profile: PF03016 Exostosin family	Enzyme activity	0.9	2.7	1.9	30
STMGO18	2-oxoglutarate-dependent dioxygenase	Enzyme activity	0	4	2.8	30
STMGS17	UDP-glucoronosyl/UDP-glucosyl transferase family protein glucuronosyl transferase	Enzyme activity	0	1.6	0.4	30
STMGX95	Putative glucosyltransferase	Enzyme activity	0.8	3.7	2.8	30
STMHI18	exostosin family protein contains Pfam profile: PF03016 Exostosin family	Enzyme activity	1	2.9	2.2	30
STMHL21	Monooxygenase (Fragment)	Enzyme activity	0.2	1.8	0.8	30
STMIO76	Epoxide hydrolase	Enzyme activity	-0.2	1.7	1	30
STMJP05	lanthionine synthetase C-like family protein contains Pfam domain PF05147:	Enzyme activity	-0.1	1.7	1.2	30
STMCY29	Zeatin O-glucosyltransferase (Trans-zeatin O-beta-D-glucosyltransferase)	Hormone metabolism/signalling	-0.1	1.8	0.9	30
STMDD32	Zeatin O-glucosyltransferase (Trans-zeatin O-beta-D-glucosyltransferase)	Hormone metabolism/signalling	0	1.6	0.7	30
STMCP32	GDSL-like Lipase/Acylhydrolase	Lipid metabolism/transport	0.5	1.6	0.8	30
STMIW87	copper amine oxidase family protein contains Pfam domain PF01179: Copper amine	Oxidoreductases	0.5	1.6	1	30
STMJL14	PS60 protein precursor	Oxidoreductases	0.6	1.8	1	30
STMCR22	Cyclophilin (EC 5.2.1.8)	Protein structure	0.7	2.2	1.5	30
STMDF17	(EC 5.3.4.1 EC 5.3.4.1)	Protein structure	0.6	1.6	1.1	30
STMED38	Ribosomal protein L33	Ribosome structure	-0.1	2.1	1	30
STMCL66	Phenylcoumaran benzylic ether reductase homolog Fi2	Secondary metabolism	-0.2	2.7	1.8	30
STMCV87	Minovincinine 19-hydroxy-O-acetyltransferase	Secondary metabolism	0.8	4.1	3	30
STMCS13	sterol C-14 reductase (FACKEL) {Arabidopsis thaliana;}	Sterol metabolism	-0.1	2	0.8	30
STMCX59	3-beta hydroxysteroid dehydrogenase/isomerase family protein contains Pfam profile	Sterol metabolism	-0.1	2.6	1.6	30
STMDP65	cyclopropyl isomerase (CPI1)	Sterol metabolism	-0.1	1.9	1	30
STMEB65	Obtusifoliol-14-demethylase	Sterol metabolism	0.3	2.3	1	30
STMEJ44	Ovule/fiber cell elongation protein Ghfe1	Sterol metabolism	-0.4	1.2	0.7	30
STMFA04	sterol C-14 reductase (FACKEL) {Arabidopsis thaliana;}	Sterol metabolism	-0.1	2.2	1	30
STMGY73	Putative steroid reductase	Sterol metabolism	0.2	1.6	0.6	30
STMJH64	3-beta hydroxysteroid dehydrogenase/isomerase family protein contains Pfam profile	Sterol metabolism	-0.1	2	1.3	30
STMDG17	metal-transporting P-type ATPase putative (PAA1) nearly identical to gi:2668492;	Transport	0.5	2	0.8	30
STMDU36	proton-dependent oligopeptide transport (POT) family protein contains Pfam profile:	Transport	0.3	2.9	1.9	30
STMEU93	metal-transporting P-type ATPase putative (PAA1) nearly identical to gi:2668492;	Transport	0.4	1.7	0.7	30
STMHF61	POT family putative	Transport	-0.2	1.5	0.5	30
STMIA06	Nodulin-26	Transport	0.5	1.7	0.8	30
STMCG34	expressed protein	Unknown	0.4	1.6	1.2	30
STMDB68	expressed protein	Unknown	-0.3	1.9	1.3	30
STMDH22	Hypothetical protein F1N13_30	Unknown	0.7	2.1	1.3	30
STMDV35	XH/XS domain-containing protein / XS zinc finger domain-containing protein contains	Unknown	0.2	1.7	0.8	30
STMGJ53	Kin17 DNA-binding protein-related contains similarity to zinc finger protein rts2 GB:	Unknown	-0.1	1.4	0.7	30
STMHU51	Putative fibrillarin	Unknown	0.5	1.6	0.6	30
STMHZ82	hypothetical protein	Unknown	0.4	2.3	1.5	30
STMIL02	P-rich protein EIG-I30	Unknown	0.5	1.7	1.1	30
STMGV72	branched-chain amino acid aminotransferase putative	Amino acid metabolism	1.5	4.5	3.9	29
STMIA71	Glutamine synthetase (EC 6.3.1.2 EC 6.3.1.2)	Amino acid metabolism	0.5	1.5	1.5	29
STMCV14	Cellulase (glycosyl hydrolase family 5) putative	Carbohydrate metabolism	0.6	1.6	1.4	29
STMCV42	Beta-mannosidase enzyme	Carbohydrate metabolism	-0.2	1.4	1.3	29
STMGQ22	Endo-beta-1 4-D-glucanase	Carbohydrate metabolism	-0.3	1.2	1.3	29
STMCC72	Polygalacturonase isoenzyme 1 beta subunit precursor (EC 3.2.1.15)	Cell wall	0.4	2.3	2.2	29
STMCR06	Extensin-like protein (Fragment)	Cell wall	0.2	2.9	2.5	29
STMGH63	Extensin-like protein (Fragment)	Cell wall	-0.1	2	1.7	29
STMGS72	Cysteine-rich extensin-like protein-2	Cell wall	0.4	2.3	2	29
STMGU41	Probable pectate lyase P18 precursor (Style development-specific protein 9612)	Cell wall	-0.1	2.4	2.6	29
STMIS17	Expansin precursor	Cell wall	0.3	2.3	2.3	29
STMIX30	Probable pectate lyase P18 precursor (Style development-specific protein 9612)	Cell wall	0.1	1.6	1.9	29
STMGM17	Gamma tubulin (Fragment)	Cellular structures/cytoskeleton	0.2	3.9	3.1	29
STMCV37	uroporphyrinogen-III synthase family protein contains Pfam PF02602:	Chlorophyll/heme synthesis	0.2	3.5	2.8	29
STMCG85	Putative cytochrome P450	CYP450	0.1	3.8	3	29
STMDE16	Putative cytochrome P450	CYP450	0.2	3.2	2.4	29
STMES94	Cytochrome P450	CYP450	0.2	1.8	1.7	29
STMGB09	Putative cytochrome P450	CYP450	0.1	3.8	3.1	29
STMGF70	Putative cytochrome P450	CYP450	0	2.6	1.9	29
STMGN13	Putative cytochrome P450	CYP450	0.1	3.6	2.9	29
STMHZ47	Pathogenesis-related protein STH-2	Defence	-0.2	1.8	2.8	29
STMGT55	zinc finger (C2H2 type) family protein contains Pfam domain PF00096: Zinc finger	DNA binding	0.1	4.3	3.7	29
STMIM06	Myb-like DNA-binding domain putative	DNA binding	0.9	2.1	1.8	29
STMJI65	Cytochrome b5	Electron transport chain	1	2.6	2.5	29
STMCB25	Gamma-aminobutyrate transaminase subunit isozyme 2 (EC 2.6.1.19)	Enzyme activity	0	4.2	4.1	29
STMCE70	ATP citrate lyase b-subunit (EC 4.1.3.8)	Enzyme activity	0.5	1.9	1.7	29
STMCF39	2-oxoglutarate-dependent dioxygenase	Enzyme activity	0	3.6	2.7	29
STMCG71	Gamma-aminobutyrate transaminase subunit isozyme 2 (EC 2.6.1.19)	Enzyme activity	0.1	4.1	3.4	29
STMCL06	2-oxoglutarate-dependent dioxygenase	Enzyme activity	0.6	4.6	3.7	29
STMCQ65	Phosphorylase family	Enzyme activity	1.1	3.9	3.4	29
STMCQ79	Gamma-aminobutyrate transaminase subunit isozyme 2 (EC 2.6.1.19)	Enzyme activity	-0.3	4.5	4	29
STMCX65	Vacuolar processing enzyme-3	Enzyme activity	0.6	2.1	1.7	29
STMCZ02	acyl CoA reductase putative similar to acyl CoA reductase [Simmondsia chinensis] GI:	Enzyme activity	-0.1	3.3	2.7	29
STMDB04	Phosphorylase family	Enzyme activity	0.9	4.5	4.2	29
STMDH30	ATP:citrate lyase	Enzyme activity	0.5	3.1	3.2	29
STMEQ68	cyclase family protein contains Pfam profile: PF04199 putative cyclase	Enzyme activity	0.3	2.3	2.7	29
STMGF79	Acetyltranferase-like protein	Enzyme activity	0.4	2	1.6	29
STMGI29	2-oxoglutarate-dependent dioxygenase	Enzyme activity	0.4	5.1	4	29
STMHT08	2-oxoisovalerate dehydrogenase putative / 3-methyl-2-oxobutanoate dehydrogenase	Enzyme activity	-0.4	1.4	1.1	29
STMHU58	Putative glucosyltransferase	Enzyme activity	0.6	4.1	3.3	29
STMIB85	Epoxide hydrolase	Enzyme activity	0	3.3	2.8	29
STMIG06	Putative acid phosphatase	Enzyme activity	1.5	3.6	3.3	29
STMEH84	UDP-glucose glucosyltransferase (EC 2.4.1.-)	Glycoalkaloid synthesis	0.7	4.9	3.9	29
STMCB59	Mevalonate disphosphate decarboxylase	Isoprenoid metabolism	0.2	2.6	2.5	29
STMCE79	Farnesyl pyrophosphate synthase (EC 2.5.1.1)	Isoprenoid metabolism	0.5	3.4	3	29
STMCK52	Isopentenyl diphosphate isomerase 1	Isoprenoid metabolism	-0.3	1.7	1.2	29
STMDB11	Isopentenyl diphosphate isomerase 1	Isoprenoid metabolism	-0.1	1.8	1.7	29
STMDU15	Isopentenyl diphosphate isomerase 1	Isoprenoid metabolism	-0.4	1.6	1.5	29
STMEB13	Farnesyl pyrophosphate synthase (EC 2.5.1.1)	Isoprenoid metabolism	0.8	3.7	3.3	29
STMEG54	Mevalonate disphosphate decarboxylase	Isoprenoid metabolism	0.2	3	3.1	29
STMEI95	Putative FPP synthase 2	Isoprenoid metabolism	0.4	2.1	2.1	29
STMIZ50	Isopentenyl diphosphate isomerase 1	Isoprenoid metabolism	-0.3	1.8	1.5	29
STMCF50	Lipase-like protein	Lipid metabolism/transport	0.5	2.9	2.5	29
STMCY85	Ent-kaurenoic acid oxidase	Lipid metabolism/transport	0.9	4.8	4.3	29
STMGE39	EEF53 protein (Fragment)	Lipid metabolism/transport	0.8	3.1	2.6	29
STMGO88	GDSL-motif lipase/hydrolase family protein similar to lipase [Arabidopsis thaliana] GI:	Lipid metabolism/transport	0	1.4	1.6	29
STMDH81	Deoxyuridine 5'-triphosphate nucleotidohydrolase (dUTPase) (dUTP pyrophosphatase) (P18)	Nucleotide metabolism	0	1.6	1.2	29
STMDI13	Deoxyuridine 5'-triphosphate nucleotidohydrolase (dUTPase) (dUTP pyrophosphatase) (P18)	Nucleotide metabolism	0.5	2.1	1.6	29
STMDH95	null	null	0.9	4.7	4.2	29
STMIP09	Copper amine oxidase precursor (EC 1.4.3.6)	Oxidoreductases	1	3.5	2.8	29
STMIP12	Peroxidase	Oxidoreductases	0.3	3.1	3.7	29
STMIS61	Ribulose bisphosphate carboxylase small chain 1 chloroplast precursor	Photosynthesis	0.3	3.8	3.2	29
STMDH35	RING-H2 finger protein RHC1a [imported] - Arabidopsis thaliana	Protein degradation	0	3.3	2.6	29
STMGB10	Ring domain containing protein	Protein degradation	0.2	4.1	3.1	29
STMGU79	Cysteine protease	Protein degradation	-0.4	1.5	1.5	29
STMIW59	F-box family protein / SKP1 interacting partner 3-related low similarity to SKP1	Protein degradation	0.4	2.9	2.4	29
STMBB11	potato cyclophilin	Protein structure	0.7	1.7	1.5	29
STMGT89	Cyclophilin (EC 5.2.1.8)	Protein structure	0.3	1.5	1.2	29
STMIN41	60S ribosomal protein L30	Ribosome structure	0.7	1.8	1.6	29
STMGN32	Viroid RNA-binding protein (Fragment)	RNA binding	0.2	3.9	3.5	29
STMGU10	Viroid RNA-binding protein (Fragment)	RNA binding	0.2	3.7	3.3	29
STMCC79	Catechol O-methyltransferase (EC 2.1.1.6 EC 2.1.1.6)	Secondary metabolism	0.7	2.9	2.9	29
STMGA58	Orcinol O-methyltransferase (Fragment)	Secondary metabolism	1.2	3.2	2.6	29
STMGP82	Caffeoyl-CoA O-methyltransferase (Trans-caffeoyl-CoA 3-O-methyltransferase) (CCoAMT)	Secondary metabolism	0.6	2.1	2.4	29
STMIY25	Lignin forming anionic peroxidase precursor (TOPA)	Secondary metabolism	-0.3	2.2	2.8	29
STMCP90	Putative acid phosphatase	Signalling	1.3	3.3	2.8	29
STMCZ26	SOS2-like protein kinase	Signalling	0	1	1.5	29
STMEQ64	protein kinase putative similar to protein kinase G11A [Oryza sativa] SWISS-PROT:	Signalling	0.5	2.2	2.2	29
STMGR01	calcium-dependent protein kinase () 19 - Arabidopsis thaliana {Arabidopsis thaliana;}	Signalling	0.5	3.2	2.7	29
STMCH16	Ovule/fiber cell elongation protein Ghfe1	Sterol metabolism	1.1	4.6	3.7	29
STMCL94	Putative sterol 4-alpha-methyl-oxidase	Sterol metabolism	0.3	2.1	1.9	29
STMCO57	Putative C-4 sterol methyl oxidase	Sterol metabolism	0.4	3.2	2.9	29
STMDB77	sterol desaturase family protein similar to sterol 4-alpha-methyl-oxidase GI:16973471	Sterol metabolism	0	1.9	1.9	29
STMGG42	Ovule/fiber cell elongation protein Ghfe1	Sterol metabolism	0.4	4.1	3.3	29
STMCF83	NtSar1 protein	Stress	0.4	1.4	1.5	29
STMCN29	Cysteine protease	Stress	-0.4	1.2	1	29
STMCQ88	NtSar1 protein	Stress	0.6	1.5	1.3	29
STMCY79	Osmotin-like protein	Stress	0	2.1	3.4	29
STMGQ77	Elicitor-inducible protein EIG-J7	Stress	0.9	3.8	3.3	29
STMEY55	TSI-1 protein	Transcription regulation	-0.1	2.7	3.3	29
STMGO24	TSI-1 protein	Transcription regulation	-0.1	2.2	2.6	29
STMHG91	TSI-1 protein	Transcription regulation	0	2.2	2.7	29
STMIM91	Transcription regulatory protein SWI1 (SWI/SNF complex component SWI1)	Transcription regulation	-0.2	1.3	1.3	29
STMJP70	Transcription regulatory protein SWI1 (SWI/SNF complex component SWI1)	Transcription regulation	0	2.2	2.5	29
STMHG92	transporter-related	Transport	0.2	2.3	2.8	29
STMHI20	vacuolar protein sorting-associated protein 35 family protein / VPS35 family protein	Transport	0.5	1.7	1.4	29
STMCL84	OJ1513_F02.31 protein	Unknown	0	2.6	2.5	29
STMCY70	unknown {Rachiplusia ou multiple nucleopolyhedrovirus;}	Unknown	0.3	2	2	29
STMDI12	Arabinogalactan-protein	Unknown	0.1	1.7	1.8	29
STMDJ40	expressed protein	Unknown	0.1	2.3	2	29
STMDW19	ERD3 protein	Unknown	-0.1	2.3	2.5	29
STMEH75	Similar to Dictyostelium discoideum (Slime mold). prespore-specific protein	Unknown	0	2.4	2.9	29
STMFA40	expressed protein	Unknown	1	2.2	2	29
STMGH59	agenet domain-containing protein contains Pfam PF05641: Agenet domain	Unknown	0.7	3.2	2.6	29
STMGW15	zgc:56382 {Danio rerio;}	Unknown	0	1.5	1.8	29
STMHZ29	expressed protein	Unknown	0.3	1.5	1.9	29
STMID42	expressed protein	Unknown	0.4	1.6	1.6	29
STMIZ46	IWS1 C-terminus putative	Unknown	-0.2	1.1	1.6	29
STMIZ60	MRP protein	Unknown	0.2	2.3	2.9	29
STMJG43	expressed protein contains Pfam profile PF04398: Protein of unknown function DUF538	Unknown	0.6	2.7	2.3	29
STMCO76	Type-2 metallothionein	Binding	-1.5	-1.8	-1.9	12
STMHR39	aldose 1-epimerase family protein similar to apospory-associated protein C; APOC	Carbohydrate metabolism	-1.7	-1.4	-1.7	12
STMJB15	GDP-mannose pyrophosphorylase (EC 2.7.7.22)	Carbohydrate metabolism	-1.2	-1.5	-1.5	12
STMDH19	Cyclin-dependent protein kinase p34cdc2	Cell division/proliferation/death	-1.4	-1.9	-1.9	12
STMDM48	Cyclin-dependent protein kinase p34cdc2	Cell division/proliferation/death	-1.4	-1.7	-1.8	12
STMCG57	Metallocarboxypeptidase inhibitor IIa	Defence	-1.9	-1.7	-1.5	12
STMGG75	Early flowering 4	Development	-1.7	-2.3	-2.2	12
STMID35	TAF-3	DNA binding	-1.6	-2.2	-2.3	12
STMGO14	PH domain putative	Enzyme activity	-1.5	-1.7	-1.6	12
STMDO18	Putative auxin-repressed protein	Hormone metabolism/signalling	-2	-1.5	-1.3	12
STMGM34	Geranylgeranyl pyrophosphate synthetase chloroplast precursor (GGPP synthetase) (GGPS)	Isoprenoid metabolism	-1.2	-1.8	-1.7	12
STMGI84	zinc finger (C3HC4-type RING finger) family protein very low similarity to RING-H2	Protein degradation	-1.4	-1.6	-1.5	12
STMGZ82	ubiquitin carboxyl-terminal hydrolase family 1 protein similar to 26S proteasome	Protein degradation	-1.3	-1.7	-1.8	12
STMEH80	Eukaryotic translation initiation factor 5A-5 (eIF-5A 5) (eIF-4D)	Protein synthesis	-1.2	-1.5	-1.4	12
STMDW86	Similar to rRNA methylase-like protein - Arabidopsis thaliana	RNA binding	-1.8	-1.9	-2	12
STMGY62	phosphatidylinositol 3- and 4-kinase family protein / ubiquitin family protein	Signalling	-1.3	-1.6	-1.6	12
STMCA90	senescence/dehydration-associated protein-related similar to senescence-associated	stress	-1.1	-1.6	-1.6	12
STMEP24	18.1 kDa class I heat shock protein (HSP 18.1)	Stress	-1.8	-2	-1.7	12
STMCF93	CCAAT-box binding transcription factor Hap5a putative	Transcription regulation	-1.2	-1.7	-1.6	12
STMGF59	putative transcription factor BHLH6 {Arabidopsis thaliana;}	Transcription regulation	-1.7	-1.7	-1.8	12
STMCN32	expressed protein	Unknown	-2	-2.4	-2.3	12
STMCY58	expressed protein	Unknown	-2.3	-2.8	-2.9	12
STMDS43	expressed protein	Unknown	-1.5	-1.7	-1.8	12
STMDW17	expressed protein	Unknown	-2	-2	-2.1	12
STMGD05	Fiber protein Fb2	Unknown	-2	-2.3	-2.2	12
STMGG49	expressed protein	Unknown	-1.8	-1.3	-1.7	12
STMGQ53	EIL2	Unknown	-1.6	-1.9	-1.9	12
STMGX59	T-complex protein 11 contains Pfam PF05794: T-complex protein 11	Unknown	-1.7	-2.1	-2	12
STMGX65	expressed protein	Unknown	-1.2	-1.5	-1.4	12
STMGY77	expressed protein	Unknown	-1.5	-1.7	-1.6	12
STMHI02	rubber elongation factor (REF) family protein contains Pfam profile: PF05755 rubber	Unknown	-1.8	-1.6	-1.7	12
STMHP05	P0431G06.23 protein (B1139B11.1 protein)	Unknown	-1.6	-1.9	-2.1	12
STMHP08	Polyprotein	Unknown	-1.1	-1.5	-1.6	12
STMIC72	expressed protein	Unknown	-1.5	-1.5	-1.8	12
STMJJ10	unknown protein {Solanum demissum;}	Unknown	-1.2	-1.6	-1.4	12
STMHP31	B-box zinc finger putative	Binding	-0.6	-1	-1.6	9
STMEP25	calcium-binding EF hand family protein contains INTERPRO:IPR002048 calcium-binding	Calcium homeostasis/signalling	-0.8	-1.4	-1.5	9
STMGR43	hydroxyproline-rich glycoprotein family protein	Cell wall	-0.9	-2.5	-3.1	9
STMHA39	glycine-rich protein predicted protein Arabidopsis thaliana	Cell wall	-1.1	-2.3	-2.5	9
STMCC57	Proteinase inhibitor type II precursor	Defence	-0.9	-1.4	-1.5	9
STMCQ55	Aspartic protease inhibitor 8 precursor (pi8) (PI-8) (API) (API-8) (Cathepsin D inhibitor)	Defence	-0.9	-1.5	-2.7	9
STMGL75	Metallocarboxypeptidase inhibitor IIa	Defence	-0.7	-1.3	-2	9
STMHJ22	Metallocarboxypeptidase inhibitor	Defence	-0.7	-1.1	-2.1	9
STMIU61	Proteinase inhibitor I (Fragment)	Defence	-0.8	-2.3	-2.8	9
STMGW67	DNA-binding protein-related contains Pfam domain PF03479: Domain of unknown function	DNA binding	-0.7	-1.8	-2.2	9
STMDD04	Skb1 methyltransferase family protein contains Pfam profile: PF05185 Skb1	Enzyme activity	-0.8	-1.4	-1.8	9
STMGA59	JD1	Enzyme activity	-0.9	-1.6	-1.8	9
STMGT68	JD1	Enzyme activity	-0.8	-1.3	-1.6	9
STMDG22	Pyruvate kinase isozyme A chloroplast precursor (EC 2.7.1.40 EC 2.7.1.40)	Glycolysis	-0.3	-0.9	-1.6	9
STMEG72	Glucose-6-phosphate isomerase cytosolic (GPI) (Phosphoglucose isomerase) (PGI)	Glycolysis	-0.7	-1.4	-1.5	9
STMGI86	Phosphoinositide-specific phospholipase C (EC 3.1.4.11 EC 3.1.4.-)	Lipid metabolism/transport	-1.3	-2.3	-2.8	9
STMDJ22	Nucleolin 2	Nucleotide binding/hydrolysis	-1.1	-1.9	-1.9	9
STMHQ48	transducin family protein / WD-40 repeat family protein beta-transducin	Nucleotide binding/hydrolysis	-1.1	-1.6	-2.2	9
STMCA96	Cig3	null	-1.3	-2.1	-2.3	9
STMGE87	null	null	-1	-2.4	-2.4	9
STMHK02	short-chain dehydrogenase/reductase (SDR) family protein contains INTERPRO family	Oxidoreductases	-0.9	-1.8	-2.1	9
STMDI80	Photoreaction center M subunit (Fragment)	Photosynthesis	-0.3	-1.9	-2.8	9
STMHL92	Putative synaptobrevin-like protein	Protein binding	-0.7	-1.8	-2.3	9
STMHU62	BAG domain putative	Protein binding	-0.7	-1.7	-1.7	9
STMCD66	kelch repeat-containing protein contains Pfam profile PF01344: Kelch motif	Protein degradation	-0.7	-1.6	-1.5	9
STMGP40	kelch repeat-containing protein similar to Kelch repeats protein 3 (SP:Q08979)	Protein degradation	-1.1	-1.9	-1.9	9
STMGW29	zinc finger (C3HC4-type RING finger) family protein low similarity to RING-H2 zinc	Protein degradation	-0.5	-1.6	-1.7	9
STMHX81	ubiquitin family protein low similarity to SP|P13117 Ubiquitin. {Neurospora crassa};	Protein degradation	-0.9	-1.7	-1.9	9
STMIA28	zinc finger (C3HC4-type RING finger) family protein contains Pfam domain PF00097: Zinc	Protein degradation	-0.4	-1.3	-1.8	9
STMDB64	peptidyl-prolyl cis-trans isomerase FKBP-type putative	Protein structure	-0.6	-1.1	-1.6	9
STMDQ02	RNA recognition motif. (a.k.a. RRM RBD or RNP domain) putative	RNA binding	-0.8	-1.6	-1.6	9
STMGC35	SC35-like splicing factor 30a kD (SCL30a) almost identical to SC35-like splicing	RNA binding	-0.7	-1.1	-1.6	9
STMGS63	U1 snRNP 70K truncated protein {Arabidopsis thaliana;}	RNA binding	-0.5	-1.5	-1.7	9
STMHG27	nonsense-mediated mRNA decay NMD3 family protein contains Pfam profile: PF04981 NMD3	RNA metabolism	-0.8	-1.3	-1.5	9
STMHT21	proline-rich spliceosome-associated (PSP) family protein similar to SP|Q13435 Splicing	RNA metabolism	-0.9	-1.9	-1.8	9
STMGY13	Protein kinase Ck2 regulatory subunit 2	Signalling	-0.9	-1.7	-1.7	9
STMHA70	leucine-rich repeat family protein contains leucine rich-repeat (LRR) domains Pfam:	Signalling	-0.8	-2.1	-2.2	9
STMCR18	Dehydration-induced protein RD22-like protein	Stress	-0.4	-0.8	-1.7	9
STMHR92	heat shock protein 70 family protein / HSP70 family protein similar to SP|P22953 Heat	Stress	-0.6	-2	-2.6	9
STMCN84	putative MYC transcription factor	Transcription regulation	-0.9	-1.8	-1.9	9
STMCU25	putative MYC transcription factor	Transcription regulation	-1	-1.7	-1.8	9
STMDH05	TATA-binding protein-associated factor TAFII55 family protein contains Pfam profile:	Transcription regulation	-0.7	-1.6	-1.7	9
STMHA17	WRKY12	Transcription regulation	-1.2	-2.1	-2.2	9
STMHH45	BAC19.3	Transcription regulation	-0.3	-1.3	-2	9
STMHK75	Tub family putative	Transcription regulation	-1.2	-2.4	-3.1	9
STMJE53	transcriptional factor B3 family protein contains Pfam profile PF02362: B3 DNA binding	Transcription regulation	-0.9	-1.6	-1.6	9
STMGF92	CMP-sialic acid transporter-like protein	Transport	-0.7	-1.4	-2	9
STMGG65	proton-dependent oligopeptide transport (POT) family protein contains Pfam profile:	Transport	-0.8	-1.9	-3.1	9
STMDS72	transposon protein putative CACTA En/Spm sub-class	Transposon	-0.8	-1.9	-2.1	9
STMCP59	expressed protein	Unknown	-1.1	-2.4	-2.3	9
STMCX40	expressed protein	Unknown	-1	-1.8	-1.9	9
STMDM66	AN1-like Zinc finger putative	Unknown	-0.3	-1.1	-1.5	9
STMDZ54	hypothetical protein	Unknown	-0.7	-1.6	-1.7	9
STMED88	PAZ domain-containing protein / piwi domain-containing protein similar to SP|Q9QZ81	Unknown	-0.9	-1.6	-1.6	9
STMEJ94	radical SAM domain-containing protein similar to hypothetical protein PIR|S76698|	Unknown	-1	-1.8	-1.9	9
STMEK34	GSK-3-like protein MsK4	Unknown	-0.9	-1.5	-1.7	9
STMGL22	Kelch motif putative	Unknown	-0.8	-1.8	-1.9	9
STMGR18	expressed protein	Unknown	-1.1	-2	-2.1	9
STMGT83	Transcription factor	Unknown	-0.7	-1.2	-1.6	9
STMHF51	expressed protein	Unknown	-0.7	-1.2	-1.5	9
STMHH47	membrane protein putative contains 7 transmembrane domains; similar to inhibitor of	Unknown	-1.1	-1.8	-2.1	9
STMHI53	expressed protein similar to Symplekin (SP:Q92797) {Homo sapiens}	Unknown	-0.9	-1.9	-1.8	9
STMHK73	Putative DNA damage repair protein	Unknown	-0.9	-1.4	-1.5	9
STMHN37	Kelch motif putative	Unknown	-0.9	-1.5	-2.1	9
STMHO11	similar to Arabidopsis thaliana chromosome2 At2g36930 unknown protein	Unknown	-1.1	-2.3	-2.2	9
STMHQ63	EbiP4168 (Fragment)	Unknown	-1.2	-2.5	-2.5	9
STMHT51	expressed protein	Unknown	-0.7	-1.6	-1.8	9
STMHU78	expressed protein	Unknown	-0.3	-1.3	-2	9
STMHV04	expressed protein similar to hypothetical protein GB:CAB80707 GI:7268598 from	Unknown	-1	-1.9	-1.8	9
STMHV19	expressed protein	Unknown	-1.2	-2.3	-2.9	9
STMIH67	expressed protein	Unknown	-0.7	-2	-2	9
STMJE05	expressed protein	Unknown	-1.3	-2.3	-2.3	9
STMJO78	Hypothetical protein zgc:64175	Unknown	-0.8	-1.6	-1.5	9
STMGO75	Putative microtubial binding protein	Cellular structures/cytoskeleton	-1.9	-1.2	-2.7	1
STMCG40	trigger factor type chaperone family protein contains Pfam profiles PF05697: Bacterial	Chaperone	-1.5	-2	-2.8	1
STMCX74	Proteinase inhibitor IIa	Defence	-0.8	-1.1	-1.6	1
STMHQ67	Cysteine protease inhibitor 9 precursor (PKIX) (pT1)	Defence	-1.6	-2	-3.1	1
STMJA26	Proteinase inhibitor type II CEVI57 precursor	Defence	-1.1	-1.5	-1.8	1
STMHX36	Homeobox 2 protein	DNA binding	-1.2	-1.1	-1.5	1
STMCK28	Putative chloroplast thiazole biosynthetic protein	Enzyme activity	-1.4	-1.4	-2.2	1
STMCZ53	Putative chloroplast thiazole biosynthetic protein	Enzyme activity	-1.1	-1.1	-1.7	1
STMGN04	MutT/nudix family protein similar to mRNA-decapping enzyme [Homo sapiens] GI:23268269;	Enzyme activity	-1.3	-1.7	-1.9	1
STMHT29	Magnesium dependent soluble inorganic pyrophosphatase (EC 3.6.1.1)	Enzyme activity	-1.2	-0.9	-1.7	1
STMHX08	alanine--glyoxylate aminotransferase putative / beta-alanine-pyruvate	Enzyme activity	-1.3	-1.1	-1.5	1
STMGN69	Lipid transfer protein 1	Lipid metabolism/transport	-2.1	-1.7	-2.5	1
STMCB01	Cig3	null	-1.2	-1.8	-2	1
STMHQ72	NADPH thioredoxin reductase	Oxidoreductases	-1.6	-2.3	-2.6	1
STMGN41	kelch repeat-containing protein similar to Kelch repeats protein 3 (SP:Q08979)	Protein degradation	-1.2	-1.8	-2	1
STMCP10	Ribosomal protein L1	Ribosome structure	-1.1	-1.6	-1.8	1
STMHI30	polyadenylate-binding protein putative / PABP putative contains similarity to poly(A)	RNA binding	-1.4	-1.5	-2.2	1
STMGO76	poly (A) polymerase family protein similar to SP|Q9BWT3 Poly(A) polymerase gamma	RNA metabolism	-1.6	-2	-2.6	1
STMGN10	protein phosphatase 2C putative / PP2C putative similar to GB:CAB90633 from	Signalling	-1.5	-1.8	-2.1	1
STMHO79	Protein phosphatase 2C	Signalling	-0.9	-1	-1.7	1
STMEQ88	abscisic acid-induced-like protein	Stress	-1	-1.4	-1.6	1
STMEK50	myb family transcription factor contains Pfam domain PF00249: Myb-like DNA-binding	Transcription regulation	-1.5	-1.5	-2	1
STMHN79	TATA-binding protein-associated factor TAFII55 family protein contains Pfam profile:	Transcription regulation	-1.4	-1.9	-2.2	1
STMCU48	expressed protein	Unknown	-1.5	-1.6	-2	1
STMDM94	expressed protein	Unknown	-2.1	-2.8	-3.1	1
STMDT71	Putative leucine zipper protein	Unknown	-1.2	-1.7	-1.9	1
STMEF58	expressed protein	Unknown	-1.2	-1.4	-1.7	1
STMGD81	expressed protein	Unknown	-1	-1.4	-1.5	1
STMGM58	expressed protein	Unknown	-1	-1.4	-1.6	1
STMGP14	expressed protein similar to Hypothetical 72.2 kDa protein in RPS27A-GPM1 intergenic	Unknown	-1.2	-1.6	-1.8	1
STMHE58	expressed protein	Unknown	-1	-1.4	-1.6	1
STMHJ88	expressed protein	Unknown	-1.1	-1.3	-1.7	1
STMHO27	expressed protein	Unknown	-1.8	-2.8	-3	1
STMDT65	Ornithine aminotransferase	Amino acid metabolism	-1.3	-1.6	-1.3	0
STMCU89	zinc finger (Ran-binding) family protein contains Pfam domain PF00641: Zn-finger in	Binding	-1.2	-2.2	-2	0
STMFB27	Metallothionein-like protein type 3 (MT-3)	Binding	-1.5	-2.3	-1.6	0
STMFB42	Metallothionein-like protein type 3 (MT-3)	Binding	-1.5	-2.5	-1.7	0
STMDT23	calmodulin-binding family protein similar to SF16 protein [Helianthus annuus] GI:	Calcium homeostasis/signalling	-0.7	-1.6	-1.3	0
STMEB64	Surface protein precursor (Plasmin-sensitive surface protein) (230 kDa cell-wall protein)	Calcium homeostasis/signalling	-0.9	-1.7	-1.4	0
STMDW47	chaperonin putative similar to SWISS-PROT:P50143- T-complex protein 1 gamma subunit	Chaperone	-1.7	-3	-2.8	0
STMHN67	cytochrome P450 71B36 putative (CYP71B36) identical to Cytochrome P450 71B36	CYP450	-1.6	-1.9	-1.3	0
STMCR35	Wound-inducible proteinase inhibitor I (Fragment)	Defence	-0.9	-1.8	-1.6	0
STMGC72	R1 protein precursor	Defence	-1.2	-1.9	-1.3	0
STMGJ02	R1 protein precursor	Defence	-1.5	-2	-1.3	0
STMCA87	Protein 1	DNA binding	-1.4	-2.3	-2.2	0
STMCY45	DNA-binding family protein contains Pfam domains PF04433: SWIRM domain PF00249:	DNA binding	-0.9	-1.6	-1.3	0
STMIM52	G/HBF-1	DNA binding	-1.1	-1.7	-1.6	0
STMJD78	DNA repair-recombination protein (RAD50) identical to DNA repair-recombination protein	DNA metabolism	-1	-1.5	-1.3	0
STMGE70	regulator of chromosome condensation (RCC1) family protein similar to UVB-resistance	DNA/chromatin structure	-1.1	-1.7	-1.4	0
STMIL06	NADH dehydrogenase subunit 1	Electron transport chain	-1	-1.6	-1.4	0
STMCL15	formamidase putative / formamide amidohydrolase putative similar to SP|Q50228	Enzyme activity	-0.8	-1.6	-0.9	0
STMCM91	Grr1	Enzyme activity	-0.8	-1.7	-1.1	0
STMCN78	SET domain-containing protein low similarity to SP|Q43088 Ribulose-1 5 bisphosphate	Enzyme activity	-0.9	-1.6	-1.4	0
STMIB60	putative purple acid phosphatase	Enzyme activity	-0.7	-1.7	-1	0
STMID63	Putative cystathionine gamma-synthase	Enzyme activity	-1	-1.9	-1.8	0
STMIY72	UDP-glucoronosyl/UDP-glucosyl transferase family protein contains Pfam profile:	Enzyme activity	-1.3	-2.1	-2	0
STMIR75	Auxin-repressed protein-like protein	Hormone metabolism/signalling	-1.5	-2	-1.5	0
STMJL53	Auxin responsive protein putative	Hormone metabolism/signalling	-1.8	-2.6	-1.2	0
STMGQ20	Putative non-specific lipid transfer protein StnsLTP	Lipid metabolism/transport	-1.1	-1.5	-1.3	0
STMIJ45	transducin family protein / WD-40 repeat family protein similar to C. elegans putative	Nucleotide binding/hydrolysis	-0.9	-1.6	-1.5	0
STMED28	null	null	-1.2	-1.7	-1.5	0
STMHO62	null	null	-1	-1.6	-1.4	0
STMCP17	Secretory peroxidase	Oxidoreductases	-1	-1.5	-0.8	0
STMDB17	Secretory peroxidase	Oxidoreductases	-1.6	-1.9	-1.3	0
STMGQ52	sulfite oxidase putative similar to sulfite oxidase GB:3212610 SP|P07850	Oxidoreductases	-1.4	-2.3	-1.9	0
STMHE18	oxidoreductase 2OG-Fe(II) oxygenase family protein similar to Flavonol synthase	Oxidoreductases	-1.1	-1.6	-1.4	0
STMHL32	Peptide methionine sulfoxide reductase	Oxidoreductases	-1.3	-1.8	-1.6	0
STMCN55	zinc finger (C3HC4-type RING finger) family protein similar to Pfam domain PF00097:	Protein degradation	-0.9	-1.7	-1.2	0
STMEP09	F-box family protein (FBL6) contains similarity to grr1 GI:2407790 from [Glycine max]	Protein degradation	-1.1	-1.6	-1.2	0
STMGO86	F-box family protein (FBX3) contains similarity to stamina pistilloidia GI:4101570	Protein degradation	-0.9	-1.7	-1.5	0
STMHR75	F-box family protein contains similarity to F-box protein FBX3 GI:6103643 from	Protein degradation	-1.1	-2.4	-2.2	0
STMHS64	aspartyl protease family protein contains Pfam profile: PF00026 eukaryotic aspartyl	Protein degradation	-1	-1.5	-1.3	0
STMJD82	Ubiquitin extension protein	Protein degradation	-1.9	-2.4	-1.9	0
STMGS84	Tragopogon dubius large subunit 26S ribosomal RNA gene partial sequence	Ribosome structure	-1.2	-2.5	-1.9	0
STMCY10	transformer serine/arginine-rich ribonucleoprotein putative similar to GB:Y09506 from	RNA binding	-1	-1.7	-1.5	0
STMEI39	KH domain-containing protein	RNA binding	-0.9	-2.1	-1.6	0
STMEY91	U2 snRNP auxiliary factor large subunit	RNA binding	-0.8	-1.6	-1.3	0
STMGE78	probable glycine rich RNA binding protein - potato {Solanum tuberosum;}	RNA binding	-1.4	-1.7	-1.3	0
STMGN15	transformer serine/arginine-rich ribonucleoprotein putative similar to GB:Y09506 from	RNA binding	-1.2	-2	-1.6	0
STMII22	RNA recognition motif (RRM)-containing protein	RNA binding	-1.1	-1.7	-1.4	0
STMER72	argonaute protein (AGO1) identical to SP|O04379 Argonaute protein (AGO1)	RNA metabolism	-1.2	-1.9	-1.6	0
STMHO82	Splicing coactivator subunit SRm300	RNA metabolism	-1	-1.7	-1.4	0
STMGO81	ethylene-responsive DEAD box RNA helicase putative (RH30) strong similarity to	RNA structure	-1	-2.4	-1.8	0
STMGT67	Tropinone reductase I	Secondary metabolism	-0.9	-2.2	-1.4	0
STMGS81	Phytochrome B2	Signalling	-1.1	-1.6	-1	0
STMGV30	Diphosphonucleotide phosphatase 1 precursor	Signalling	-1	-1.5	-1.3	0
STMHF52	GAL83 protein	Signalling	-1	-1.7	-1.5	0
STMJA24	phototropic-responsive protein putative similar to root phototropism RPT2	Signalling	-1.4	-1.9	-1.6	0
STMCG31	Granule-bound starch synthase I chloroplast precursor (GBSS I)	Storage	-1.3	-2.7	-2.3	0
STMEF49	DNA-binding protein 4 (Fragment)	Transcription regulation	-1.3	-2.6	-2	0
STMEG07	DNA-binding protein 4 (Fragment)	Transcription regulation	-1.1	-2.4	-1.7	0
STMEH25	heat shock factor 7 {Arabidopsis thaliana;}	Transcription regulation	-1.3	-2.1	-1.6	0
STMEO01	BZIP transcription factor	Transcription regulation	-0.9	-1.8	-1.6	0
STMEO03	heat shock factor 7 {Arabidopsis thaliana;}	Transcription regulation	-1.3	-2.2	-1.8	0
STMHA63	DNA-binding protein 4 (Fragment)	Transcription regulation	-1.1	-2.4	-1.7	0
STMHN74	heat shock transcription factor family protein contains Pfam profile: PF00447 HSF-type	Transcription regulation	-1.1	-1.8	-1.3	0
STMHP42	Spt5-like transcription initiation protein possible	Transcription regulation	-1	-1.6	-1.2	0
STMHX52	Ferrous iron transporter (GTP-binding)	Transport	-1.2	-1.9	-1.6	0
STMCR90	retrotransposon protein putative Ty1-copia sub-class	Transposon	-0.9	-1.6	-1.2	0
STMCR58	Bactinecin 11	Unknown	-1.9	-3	-1.7	0
STMCS84	Hypothetical protein G9-7	Unknown	-1.3	-1.9	-1.7	0
STMCU28	expressed protein hypothetical protein T26J14.6 - Arabidopsis thaliana EMBL:AC011915	Unknown	-1.2	-2	-1.6	0
STMCY95	expressed protein	Unknown	-0.9	-1.9	-1.6	0
STMDC10	Cig3	Unknown	-0.8	-1.9	-1.6	0
STMDV13	expressed protein	Unknown	-1.4	-2.1	-1.8	0
STMEH12	Larval cuticle protein F1 (Tml-F1)	Unknown	-1.8	-2.5	-1.9	0
STMEI34	Hypothetical protein F1O11.17	Unknown	-0.9	-1.7	-1	0
STMEJ62	Hypothetical protein ML1750	Unknown	-1.5	-2.4	-1.1	0
STMEK73	PAZ domain-containing protein / piwi domain-containing protein similar to SP|Q9QZ81	Unknown	-0.9	-1.5	-1.5	0
STMER93	G10-like protein (AT4g21110/F7J7_50)	Unknown	-1.5	-2.3	-2	0
STMGA39	Fiber protein Fb2	Unknown	-1.4	-1.9	-1.6	0
STMGA60	similar to Arabidopsis thaliana chromosome2 At2g36930 unknown protein	Unknown	-1.3	-2.9	-2.4	0
STMGB96	Hypothetical protein	Unknown	-1	-2.1	-1.8	0
STMGL25	AT3g06760/F3E22_10	Unknown	-1.3	-1.7	-1.1	0
STMGR32	hypothetical protein	Unknown	-0.7	-1.7	-1.4	0
STMGR95	Hypothetical protein	Unknown	-1.1	-2.3	-2	0
STMGT96	expressed protein	Unknown	-1.1	-1.6	-1.4	0
STMGX13	expressed protein	Unknown	-1.7	-2.3	-2.1	0
STMGY09	Predicted ORF	Unknown	-1	-1.6	-1.3	0
STMGZ90	SART-1 family protein contains Pfam domain PF03343: SART-1 family	Unknown	-1.2	-2.1	-1.9	0
STMHA43	expressed protein	Unknown	-1.1	-1.7	-1.3	0
STMHE63	AT3g62770/F26K9_200	Unknown	-1	-1.7	-1.6	0
STMHG81	expressed protein similar to 6b-interacting protein 1 (NtSIP1) [Nicotiana tabacum] GI:	Unknown	-1.2	-2.1	-1.4	0
STMHH94	hypothetical protein	Unknown	-1.6	-2.5	-2.3	0
STMHJ21	fimbrin-like protein putative similar to fimbrin-like protein (ATFIM1)	Unknown	-1.1	-1.7	-1.5	0
STMHN18	Hypothetical protein C22H10.02 in chromosome I	Unknown	-0.8	-2	-1.6	0
STMHP37	Cig3	Unknown	-0.6	-1.6	-1	0
STMHP60	AT3g62770/F26K9_200	Unknown	-1	-1.5	-1.5	0
STMHR90	expressed protein similar to gi2344899|AC002388	Unknown	-1.1	-1.9	-1.5	0
STMHZ57	hypothetical protein	Unknown	-0.9	-1.7	-1.4	0
STMIB68	protein W09G12.7 [imported] - Caenorhabditis elegans {Caenorhabditis elegans;}	Unknown	-0.9	-1.8	-1	0
STMID58	Gamma-adaptin putative	Unknown	-1	-1.8	-1.6	0
STMIG87	expressed protein Requires functional assignment.	Unknown	-1.4	-2.2	-1.7	0
STMII84	expressed protein Requires functional assignment.	Unknown	-1.2	-1.9	-1.5	0
STMIJ52	expressed protein weak similarity to SP|P53809 Phosphatidylcholine transfer protein	Unknown	-1.5	-3.1	-2.8	0
STMIR60	expressed protein weak similarity to maebl (GI:20087019) [Plasmodium falciparum]	Unknown	-1.1	-1.5	-1.4	0
STMIS28	TMV response-related gene product	Unknown	-1.1	-2.5	-2.1	0
STMJC71	MtN3/saliva family putative	Unknown	-1	-1.7	-1.6	0
STMJG13	ORF I2. {Bacteriophage mv4;}	Unknown	-1	-1.8	-1.3	0
STMJG70	expressed protein	Unknown	-1.1	-1.7	-1.5	0

## Sheet: Table S9
Table S9. Genes assigned significant temporal profiles using the STEM software. Analysis of microarray analysis data from potato cv. King Edward tubers following a light exposure treatment. Mean values (log2) from biological duplicates are indicated for the respective time points
Potato EST	Putative function	GO slim	24 h	48 h	96 h	STEM profile
STMIY23	Glycine decarboxylase complex H-protein	Amino acid metabolism	2	2	1.7	49
STMCN94	ATP synthase delta chain chloroplast precursor (EC 3.6.3.14 EC 3.6.3.14 EC 3.6.3.14)	ATP synthesis	1.9	2.1	1.8	49
STMIU54	SOUL heme-binding family protein weak similarity to SOUL protein [Mus musculus] GI:	Binding	2.2	2.2	1.9	49
STMIU17	(EC 3.1.3.11)	Carbohydrate metabolism	1.2	2.1	1.5	49
STMDB09	Putative proline-rich protein	Cell wall	1.3	2.6	2.4	49
STMHP21	Formin homology 2 domain-containing protein / FH2 domain-containing protein contains	Cellular structures/cytoskeleton	2.5	3.1	2.5	49
STMEK80	Protoporphyrinogen IX oxidase	Chlorophyll/heme synthesis	1.6	1.9	1.9	49
STMIS09	Uroporphyrinogen decarboxylase chloroplast precursor (URO-D) (UPD)	Chlorophyll/heme synthesis	1.2	1.5	1.5	49
STMIB46	T12C24.27	CYP450	1.4	2.2	1.9	49
STMCP16	Proteinase inhibitor type II TR8 precursor	Defence	1.3	1.6	1.4	49
STMIY57	Proteinase inhibitor type II TR8 precursor	Defence	1.4	2	1.4	49
STMCG72	Plastid developmental protein DAG putative similar to DAG protein chloroplast	Development	1.9	2.5	2.5	49
STMIW68	Ripening-responsive protein putative similar to ripening regulated protein DDTFR18	Development	2	3	2.8	49
STMJF01	Regulator of chromosome condensation (RCC1) family protein low similiarity to	DNA/chromatin structure	2.2	2.4	2.2	49
STMEV23	Cytochrome c biogenesis protein CcmE family contains Pfam profile: PF03100 cytochrome	Electron transport chain	2.1	2.1	2	49
STMCB25	Gamma-aminobutyrate transaminase subunit isozyme 2 (EC 2.6.1.19)	Enzyme activity	3.3	4.4	4.4	49
STMCB44	Peptidase M16 family protein / insulinase family protein contains Pfam domain PF05193:	Enzyme activity	1.6	2.2	2.1	49
STMCF39	2-oxoglutarate-dependent dioxygenase	Enzyme activity	1.8	2.9	2.9	49
STMCL06	2-oxoglutarate-dependent dioxygenase	Enzyme activity	1.6	2.9	2.8	49
STMCN85	2-oxoglutarate-dependent dioxygenase	Enzyme activity	2	3.6	3.4	49
STMCZ02	Acyl CoA reductase putative similar to acyl CoA reductase [Simmondsia chinensis] GI:	Enzyme activity	1.8	2.4	2.1	49
STMDB11	Isopentenyl diphosphate isomerase 1	Isoprenoid metabolism	1.5	1.8	1.3	49
STMJD64	Putative leucine zipper protein (Fragment)	Molecular function	2	2.3	2.2	49
STMCU04	Superoxidase dismutase	Oxidoreductases	2.1	2.3	1.9	49
STMHG87	Superoxide dismutase (EC 1.15.1.1)	Oxidoreductases	1.1	1.6	1.3	49
STMHO37	short-chain dehydrogenase/reductase (SDR) family protein similar to carbonyl reductase	Oxidoreductases	1.9	2.1	1.8	49
STMHU05	Cytosolic ascorbate peroxidase (EC 1.11.1.11)	Oxidoreductases	1.5	1.8	1.6	49
STMJG34	Superoxide dismutase (EC 1.15.1.1)	Oxidoreductases	1.9	2.1	1.8	49
STMBB01	Potato cab	Photosynthesis	2.2	3.2	2.8	49
STMBB06	Potato cab	Photosynthesis	2.6	3.5	3.1	49
STMBB18	Tomato plastocyanin	Photosynthesis	2.1	2.7	2.7	49
STMCB57	Photosystem I subunit XI	Photosynthesis	2.3	2.7	2.6	49
STMCB94	Oxygen-evolving enhancer protein 2 chloroplast precursor (OEE2)	Photosynthesis	2.3	2.8	2.4	49
STMCC66	Type I (26 kD) CP29 polypeptide	Photosynthesis	2.2	3	2.8	49
STMCI32	Putative photosystem I subunit III	Photosynthesis	2.6	2.8	2.8	49
STMCJ04	Chlorophyll a/b binding protein	Photosynthesis	2.5	3.3	3	49
STMCK94	Ribulose bisphosphate carboxylase small chain 3 chloroplast precursor	Photosynthesis	3	4	3.9	49
STMCN12	Chlorophyll a/b-binding protein (cab-11)	Photosynthesis	2.6	3.4	3.4	49
STMCN64	Chlorophyll a-b binding protein 4 chloroplast precursor (LHCII type I CAB-4) (LHCP)	Photosynthesis	2.2	3	3	49
STMCO48	Photosystem I subunit XI	Photosynthesis	3.1	3.8	3.6	49
STMCO92	Oxygen-evolving enhancer protein 3 chloroplast putative (PSBQ1) (PSBQ) identical to	Photosynthesis	2.5	3.4	3.2	49
STMCS48	Thylakoid lumenal 29.8 kDa protein identical to SP|O49292|TL30_ARATH	Photosynthesis	0.8	1.5	1.4	49
STMCY82	Chlorophyll a-b binding protein 13 chloroplast precursor (LHCII type III CAB-13)	Photosynthesis	2.2	3.1	3	49
STMDB33	Chlorophyll a-b binding protein 8 chloroplast precursor (LHCI type III CAB-8)	Photosynthesis	2.2	3.1	2.9	49
STMDC52	Chlorophyll a/b-binding protein 22L precursor - petunia	Photosynthesis	3.1	4.2	4.1	49
STMDR17	Oxygen-evolving enhancer protein 2 chloroplast precursor (OEE2)	Photosynthesis	1.9	2.6	2.4	49
STMER11	Unknown {Arabidopsis thaliana)	Photosynthesis	1.3	1.7	1.6	49
STMET72	Ribulose bisphosphate carboxylase small chain 1 chloroplast precursor	Photosynthesis	3.4	4.2	3.9	49
STMIR79	Photosystem I reaction center subunit X psaK	Photosynthesis	1.9	2.7	2.6	49
STMIX26	Oxygen-evolving enhancer protein 1 chloroplast precursor (OEE1)	Photosynthesis	2.1	2.6	2.4	49
STMIX84	Ribulose bisphosphate carboxylase small chain 1 chloroplast precursor	Photosynthesis	2.8	3	2.5	49
STMIX96	Ultraviolet-B-repressible protein	Photosynthesis	1.7	2.2	2.2	49
STMIY69	Chlorophyll a/b-binding protein Cab-3C {Lycopersicon esculentum;}	Photosynthesis	2.7	3.2	3.1	49
STMDH35	RING-H2 finger protein RHC1a [imported] - Arabidopsis thaliana	Protein degradation	1.7	2.2	2.1	49
STMEZ18	Chloroplast protease precursor	Protein degradation	1.6	1.7	1.4	49
STMCL73	Ribosomal protein S5	Ribosome structure	1.9	2.1	1.6	49
STMJA14	60S ribosomal protein L36	Ribosome structure	1.8	1.9	1.5	49
STMDF13	29 kDa ribonucleoprotein B chloroplast precursor (CP29B)	RNA binding	2.2	2.5	2.4	49
STMJO48	Putative RNA helicase	RNA structure	1.7	2.1	2	49
STMGQ39	Phenylalanine ammonia-lyase (Fragment) (EC 4.3.1.5)	Secondary metabolism	2.6	4.1	3.2	49
STMCV49	Thioredoxin putative similar to SP|P29450 Thioredoxin F-type chloroplast precursor	Stress	1.2	1.6	1.6	49
STMIC42	Early light inducible protein	Stress	2.5	3.5	2.8	49
STMCJ21	Transcriptional factor B3 family protein contains Pfam profile PF02362: B3 DNA binding	Transcription regulation	1.6	2.5	2.2	49
STMCX92	Plasmodium falciparum RNA polymerase I	Transcription regulation	2.8	3.3	3.3	49
STMIN85	Sigma factor (Fragment)	Transcription regulation	1.5	1.7	1.6	49
STMDP40	ABC transporter family protein	Transport	1.5	1.6	1.4	49
STMED83	ADP ATP carrier protein mitochondrial precursor (ADP/ATP translocase)	Transport	1.7	2	1.4	49
STMIQ60	MATE efflux family protein similar to ripening regulated protein DDTFR18	Transport	2.2	3.2	3.2	49
STMCC62	Expressed protein	Unknown	1.7	1.7	1.6	49
STMCX60	Prolipoprotein	Unknown	1.3	1.7	1.5	49
STMCY19	Expressed protein	Unknown	2	2.6	2.5	49
STMDF22	Expressed protein	Unknown	1.2	1.8	1.6	49
STMDF29	At1g73885 {Arabidopsis thaliana;}	Unknown	1.7	2	1.9	49
STMED25	Expressed protein	Unknown	1.4	1.6	1.4	49
STMEU43	At1g73885 {Arabidopsis thaliana;}	Unknown	2.3	2.4	2.4	49
STMGA57	Hypothetical protein	Unknown	0.9	1.5	0.9	49
STMGI12	embryo-specific protein-related contains weak similarity to embryo-specific protein 3	Unknown	1.3	2.2	2.1	49
STMHL29	unknown protein {Arabidopsis thaliana;}	Unknown	1.8	1.7	1.6	49
STMIJ76	CG9587-PA	Unknown	2.4	2.8	2.8	49
STMIT01	Leukemia-associated protein with a CXXC domain	Unknown	1.4	1.6	1.3	49
STMIY10	expressed protein	Unknown	1.4	2.1	1.9	49
STMCR63	Serine hydroxymethyltransferase mitochondrial precursor (Serine methylase)	Amino acid metabolism	3.3	4.2	5	48
STMEY61	ATP synthase gamma chain chloroplast precursor (EC 3.6.3.14 EC 3.6.3.14 EC 3.6.3.14)	ATP synthesis	2.6	3.3	3.4	48
STMDC82	phenylalkylamine binding protein homolog {Arabidopsis thaliana;}	Binding	1.3	1.7	2	48
STMCK93	Fructose-1 6-bisphosphatase (EC 3.1.3.11)	Carbohydrate metabolism	1.5	1.8	2.3	48
STMHN38	Fructose-1 6-bisphosphatase cytosolic (D-fructose-1 6-bisphosphate 1-phosphohydrolase)	Carbohydrate metabolism	1.3	1.7	1.9	48
STMIU18	Fructose-1 6-bisphosphatase (EC 3.1.3.11)	Carbohydrate metabolism	1.1	1.2	1.5	48
STMCS50	Extensin-like protein (Fragment)	Cell wall	2.1	2.7	3	48
STMIH61	hydroxyproline-rich glycoprotein family protein contains proline-rich extensin domains	Cell wall	1.3	1.7	2	48
STMED13	vesicle tethering family protein contains Pfam PF04869: Uso1 / p115 like vesicle	Cellular structures/cytoskeleton	4.3	5.5	5.9	48
STMGM17	Gamma tubulin (Fragment)	Cellular structures/cytoskeleton	1.6	1.7	2.3	48
STMJF96	Multiple ankyrin repeat single KH domain protein	Cellular structures/cytoskeleton	1.4	1.7	1.8	48
STMCV37	uroporphyrinogen-III synthase family protein contains Pfam PF02602:	Chlorophyll/heme synthesis	2.3	2.6	3.3	48
STMCX44	S-adenosyl-L-methionine Mg-protoporphyrin IX methyltranserase (EC 2.1.1.11)	Chorophyll synthesis	2	2.3	2.3	48
STMDH13	NADPH:protochlorophyllide oxidoreductase	Chorophyll synthesis	2.9	3.5	3.5	48
STMDP32	NADPH:protochlorophyllide oxidoreductase	Chorophyll synthesis	2.1	2.2	2.6	48
STMIR26	TMV induced protein 1-2	Defence	1.4	1.8	2.2	48
STMIW18	Aspartic proteinase 2	Defence	1.8	1.9	1.9	48
STMCJ10	Putative VIP2 protein	DNA binding	2.2	3.1	3.3	48
STMCN28	Putative leucine zipper protein (Fragment)	DNA binding	2.3	2.3	2.6	48
STMFB49	Arabidopsis thaliana genomic DNA chromosome 3 P1 clone: MVI11	DNA binding	1.6	2.2	2.3	48
STMGT55	zinc finger (C2H2 type) family protein contains Pfam domain PF00096: Zinc finger	DNA binding	2.3	2.6	3	48
STMCM86	GCN5-related N-acetyltransferase (GNAT) family protein low similarity to	DNA/chromatin structure	1.5	1.6	2.2	48
STMCD74	uridylyltransferase-related similar to [Protein-PII] uridylyltransferase	Enzyme activity	1.9	2	2.1	48
STMCE70	ATP citrate lyase b-subunit (EC 4.1.3.8)	Enzyme activity	2.1	2.4	2.5	48
STMCG42	Aminotransferase 2	Enzyme activity	2.6	3.5	4.1	48
STMCG71	Gamma-aminobutyrate transaminase subunit isozyme 2 (EC 2.6.1.19)	Enzyme activity	2.7	2.9	4.3	48
STMCL93	Catalase isozyme 2 (EC 1.11.1.6 EC 1.11.1.6)	Enzyme activity	1.5	1.5	1.7	48
STMCP95	Aminotransferase 2	Enzyme activity	2.2	2.9	3.3	48
STMCQ79	Gamma-aminobutyrate transaminase subunit isozyme 2 (EC 2.6.1.19)	Enzyme activity	2.6	3.2	3.2	48
STMCY27	transferase family protein similar to deacetylvindoline 4-O-acetyltransferase	Enzyme activity	1.7	1.5	2	48
STMDB04	Phosphorylase family	Enzyme activity	2.4	2.3	2.7	48
STMER49	Transketolase chloroplast precursor (TK) (EC 2.2.1.1 EC 2.2.1.1)	Enzyme activity	1.2	1.4	1.6	48
STMEU71	O-methyltransferase N-terminus domain-containing protein contains Pfam profile PF02409:	Enzyme activity	1.5	1.8	2.3	48
STMHX28	UDP-glucoronosyl/UDP-glucosyl transferase family protein contains Pfam profile:	Enzyme activity	1.2	1.3	1.6	48
STMIG06	Putative acid phosphatase	Enzyme activity	1.6	1.6	1.8	48
STMCK79	Omega-6 fatty acid desaturase chloroplast precursor	Fatty acid metabolism	0.8	0.9	1.6	48
STMCM20	Glyceraldehyde-3-phosphate dehydrogenase A chloroplast precursor	Glycolysis	2.6	2.9	3.5	48
STMCP14	Glyceraldehyde-3-phosphate dehydrogenase A chloroplast precursor	Glycolysis	2.6	3.2	3.8	48
STMCQ96	Phosphoglycerate kinase (EC 2.7.2.3)	Glycolysis	1.1	1.6	1.7	48
STMCS94	nine-cis-epoxycarotenoid dioxygenase1 {Pisum sativum}	Hormone metabolism/signalling	2.3	3.1	3.5	48
STMEY49	auxin-responsive family protein similar to auxin-induced protein TGSAUR22 (GI:10185820)	Hormone metabolism/signalling	2	2.5	3.4	48
STMIW93	Putative auxin-amidohydrolase precursor	Hormone metabolism/signalling	2.6	3.6	3.7	48
STMCY85	Ent-kaurenoic acid oxidase	Lipid metabolism/transport	3.1	3.8	3.9	48
STMEV93	Ras-related GTP-binding protein	Nucleotide binding/hydrolysis	1.5	1.7	2.1	48
STMCP81	Phosphoribulokinase / Uridine kinase family putative	Nucleotide metabolism	1.4	1.4	1.6	48
STMCX94	GTP cyclohydrolase II 3 4-dihydroxy-2-butanone-4-phoshate synthase (AT5g59750/mth12_150)	Nucleotide metabolism	1.2	1.3	1.5	48
STMCB92	Hypothetical protein (Fragment)	null	1.5	2.1	2.3	48
STMDH95	null	null	2.8	3.4	3.8	48
STMHS88	null	null	1.3	1.4	1.6	48
STMCM59	TBC domain putative	Oxidoreductases	1.7	1.5	1.5	48
STMFB30	Chloroplast ferredoxin I	Oxidoreductases	1.2	1.2	1.7	48
STMIR38	2Fe-2S iron-sulfur cluster binding domain putative	Oxidoreductases	1.7	1.8	2.1	48
STMBB03	potato Rubisco	Photosynthesis	2.2	2.8	3	48
STMBB25	tomato OEC	Photosynthesis	1.8	2.3	2.4	48
STMBB29	tomato OEC	Photosynthesis	1.6	1.9	2.1	48
STMCB56	Ribulose bisphosphate carboxylase small chain 1 chloroplast precursor	Photosynthesis	3.6	4	5	48
STMCC39	Oxygen-evolving enhancer protein 2 chloroplast precursor (OEE2)	Photosynthesis	2	2.6	2.6	48
STMCD24	Photosystem II 22 kDa protein chloroplast precursor (CP22)	Photosynthesis	1.9	2.4	2.8	48
STMCE82	Oxygen-evolving enhancer protein 1 chloroplast precursor (OEE1)	Photosynthesis	2.1	2.5	2.8	48
STMCG27	Ribulose bisphosphate carboxylase small chain 2A chloroplast precursor	Photosynthesis	2.3	2.9	3.3	48
STMCG28	Ribulose bisphosphate carboxylase small chain 1 chloroplast precursor	Photosynthesis	3.3	3.7	5.4	48
STMCG35	Ferredoxin--NADP reductase leaf-type isozyme chloroplast precursor (FNR)	Photosynthesis	2.2	2.8	3.2	48
STMCG50	bhpB gene. {Nicotiana tabacum;}	Photosynthesis	2.4	2.7	3.3	48
STMCG51	Ribulose bisphosphate carboxylase small chain 2A chloroplast precursor	Photosynthesis	2.3	3.1	3.3	48
STMCG74	Ribulose bisphosphate carboxylase small chain 2A chloroplast precursor	Photosynthesis	2.7	3.6	4.3	48
STMCH02	Thylakoid lumenal 16.5 kDa protein chloroplast	Photosynthesis	1.8	1.5	1.8	48
STMCH07	Plastocyanin chloroplast precursor	Photosynthesis	3.3	4.1	4.3	48
STMCJ08	photosystem II reaction center PsbP family protein contains PsbP domain PF01789;	Photosynthesis	1.4	1.8	1.8	48
STMCJ09	Chlorophyll a/b-binding protein (cab-11)	Photosynthesis	2.9	3.5	3.8	48
STMCJ24	Ribulose bisphosphate carboxylase small chain 1 chloroplast precursor	Photosynthesis	3.1	4	5.1	48
STMCK76	Chlorophyll a/b-binding protein (cab-11)	Photosynthesis	3.5	4.4	4.6	48
STMCK77	Malate dehydrogenase [NADP] chloroplast precursor (NADP-MDH) (EC 1.1.1.82 EC 1.1.1.82)	Photosynthesis	1.6	1.8	1.8	48
STMCM84	Ultraviolet-B-repressible protein	Photosynthesis	1.9	2.3	2.4	48
STMCN09	Chlorophyll a-b binding protein 13 chloroplast precursor (LHCII type III CAB-13)	Photosynthesis	2.3	3.2	3.4	48
STMCP03	Putative photosystem I reaction centre PSI-D subunit precursor	Photosynthesis	2.7	2.9	3	48
STMCP20	Ribulose bisphosphate carboxylase small chain 2C chloroplast precursor	Photosynthesis	2.5	3.1	3.4	48
STMCP33	Chlorophyll a-b binding protein 4 chloroplast precursor (LHCII type I CAB-4) (LHCP)	Photosynthesis	2.4	3	3.5	48
STMCP64	Oxygen-evolving enhancer protein 1 chloroplast precursor (OEE1)	Photosynthesis	2.7	2.6	3	48
STMCQ63	Ribulose bisphosphate carboxylase small chain 1 chloroplast precursor	Photosynthesis	3.5	3.9	5.5	48
STMCQ90	chlorophyll a/b-binding protein type I precursor (cab-6A) - tomato {Lycopersicon esculentum;}	Photosynthesis	2.2	2.6	2.7	48
STMCS27	Plastocyanin chloroplast precursor	Photosynthesis	3.3	3.8	4	48
STMCS92	Photosystem II reaction centre W protein PsbW putative	Photosynthesis	1.8	2.1	2.4	48
STMCU08	Oxygen-evolving enhancer protein 1 chloroplast precursor (OEE1)	Photosynthesis	2.3	2.8	3	48
STMCU10	photosystem II stability/assembly factor chloroplast (HCF136) identical to SP|O82660	Photosynthesis	1.6	1.4	1.5	48
STMCV01	Ribulose bisphosphate carboxylase/oxygenase activase chloroplast precursor	Photosynthesis	2.7	3.3	3.9	48
STMCV09	Putative photosystem II core complex proteins psbY chloroplast	Photosynthesis	2.6	3	3.3	48
STMCX03	Ribulose bisphosphate carboxylase small chain 2A chloroplast precursor	Photosynthesis	1.9	2.5	3.3	48
STMCY88	Chlorophyll a-b binding protein 1B chloroplast precursor (LHCII type I CAB-1B) (LHCP)	Photosynthesis	3.3	4.5	4.5	48
STMCZ35	Photosystem I reaction center subunit IV A chloroplast precursor (PSI-E A)	Photosynthesis	2.7	2.9	3.3	48
STMDB44	Ribulose bisphosphate carboxylase/oxygenase activase chloroplast precursor	Photosynthesis	2	2.8	3.4	48
STMDB81	Photosystem II reaction centre W protein PsbW putative	Photosynthesis	2.4	2.7	2.8	48
STMDB96	Photosystem II reaction center W protein chloroplast precursor (PSII 6.1 kDa protein)	Photosynthesis	1.7	2	3	48
STMDC75	Malate dehydrogenase [NADP] chloroplast precursor (NADP-MDH) (EC 1.1.1.82 EC 1.1.1.82)	Photosynthesis	2	2.1	2.4	48
STMDD33	Photosystem II	Photosynthesis	1.6	1.4	2.2	48
STMDP45	chlorophyll a/b-binding protein type III precursor - tomato {Lycopersicon esculentum;}	Photosynthesis	2.6	3.1	3.3	48
STMES37	Ribulose bisphosphate carboxylase/oxygenase activase chloroplast precursor	photosynthesis	2.5	3.2	3.6	48
STMES83	Putative photosystem II core complex proteins psbY chloroplast	Photosynthesis	1.8	2	2.3	48
STMET04	chlorophyll a/b-binding protein type III precursor - tomato {Lycopersicon esculentum;}	Photosynthesis	2.5	3.3	3.4	48
STMEU31	photosystem I reaction center subunit PSI-N chloroplast putative / PSI-N putative	Photosynthesis	1.7	1.6	2.1	48
STMEZ80	Ultraviolet-B-repressible protein	Photosynthesis	2	2.2	2.8	48
STMFB17	Ribulose bisphosphate carboxylase small chain 2A chloroplast precursor	Photosynthesis	2	2.8	2.8	48
STMFB24	Ribulose bisphosphate carboxylase small chain 1 chloroplast precursor	Photosynthesis	3.6	4.4	5.2	48
STMHX87	PSI-H precursor	Photosynthesis	1.8	2.6	2.6	48
STMIK32	Ultraviolet-B-repressible protein	Photosynthesis	2	2.6	3.5	48
STMIR27	Ribulose bisphosphate carboxylase small chain 2A chloroplast precursor	Photosynthesis	1.6	2.6	2.7	48
STMIR58	Ultraviolet-B-repressible protein	Photosynthesis	1.8	2.3	3	48
STMIS61	Ribulose bisphosphate carboxylase small chain 1 chloroplast precursor	Photosynthesis	2.6	3.5	3.7	48
STMIU20	CAAX protease putative (STE24) contains Pfam domain PF01435: Peptidase family M48	Photosynthesis	1.7	2	2.1	48
STMIW46	Ribulose bisphosphate carboxylase small chain 2A chloroplast precursor	Photosynthesis	1.3	1.3	1.9	48
STMIX69	Putative photosystem I subunit III	Photosynthesis	2.1	2	2.6	48
STMIX78	Photosystem II 22 kDa protein chloroplast precursor (CP22)	Photosynthesis	1.2	1.7	1.8	48
STMIY04	Ribulose bisphosphate carboxylase small chain 1 chloroplast precursor	Photosynthesis	2.8	3.5	3.6	48
STMIY09	photosystem I reaction center subunit PSI-N chloroplast putative / PSI-N putative	Photosynthesis	3	3.5	4.6	48
STMIY49	Ribulose bisphosphate carboxylase small chain 1 chloroplast precursor	Photosynthesis	3.4	3.9	5.1	48
STMIY56	Chlorophyll a-b binding protein CP24 10A chloroplast precursor (CAB-10A) (LHCP)	Photosynthesis	1.5	2.1	2.2	48
STMIY91	Type I (26 kD) CP29 polypeptide	Photosynthesis	2	2.6	2.8	48
STMHL92	Putative synaptobrevin-like protein	Protein binding	1.7	1.7	2.3	48
STMHP72	BAG domain putative	Protein binding	1.7	1.5	2.2	48
STMHU62	BAG domain putative	Protein binding	1.1	1.2	1.7	48
STMCM21	immunophilin / FKBP-type peptidyl-prolyl cis-trans isomerase family protein similar to	Protein structure	1.6	1.8	2.2	48
STMCR22	Cyclophilin (EC 5.2.1.8)	Protein structure	1.2	1.2	1.5	48
STMCS74	Chloroplast ribosomal protein L10	Ribosome structure	1.6	1.4	1.6	48
STMCZ29	50S ribosomal protein L27 chloroplast precursor (CL27)	Ribosome structure	1.8	2.1	2.1	48
STMDG20	ribosomal protein L12-1a {Nicotiana tabacum;}	Ribosome structure	1.6	1.5	1.5	48
STMHU87	16S rRNA processing protein RimM family contains weak similarity to Swiss-Prot:O74933	Ribosome structure	2.9	3.2	3.9	48
STMCC31	MRNA binding protein precursor	RNA binding	1.2	1.1	1.6	48
STMCR44	MRNA binding protein precursor	RNA binding	1.3	1.4	1.7	48
STMDB23	MRNA binding protein precursor	RNA binding	2.1	2.1	2.4	48
STMEP14	tetratricopeptide repeat (TPR)-containing protein low similarity to SP|Q9FNS4 PsbB	RNA binding	1.7	1.9	2	48
STMGN32	Viroid RNA-binding protein (Fragment)	RNA binding	2.4	2.4	2.9	48
STMEL71	RNase NGR2 (Ribonuclease NGR2)	RNA metabolism	1.4	1.5	1.7	48
STMJC87	cleavage and polyadenylation specificity factor (CPSF) A subunit C-terminal	RNA metabolism	1.9	1.9	2.3	48
STMCK87	Malonyl CoA:anthocyanin 5-O-glucoside-6'''-O-malonyltransferase	Secondary metabolism	1.1	1.4	1.6	48
STMCV87	Minovincinine 19-hydroxy-O-acetyltransferase	Secondary metabolism	1.7	2.1	2.2	48
STMCI91	Putative acid phosphatase	Signalling	1.9	1.6	1.9	48
STMCP90	Putative acid phosphatase	Signalling	2.5	2.2	2.3	48
STMCA48	Protein kinase-like protein	Signalling	1.3	1.5	1.9	48
STMCD87	Mitogen-activated protein kinase (Fragment)	Signalling	1	1.4	1.6	48
STMCU58	protein kinase family protein / non phototropic hypocotyl 1-like protein (NPL1)	Signalling	1.4	1.3	1.8	48
STMDZ43	protein kinase family protein contains Protein kinases ATP-binding region signature	Signalling	1.8	1.7	1.9	48
STMGA72	probable protein kinase [imported] - Arabidopsis thaliana	Signalling	1.1	1.4	1.5	48
STMJF23	Protein kinase domain putative	Signalling	1.3	1.7	1.9	48
STMJP52	Putative serine carboxypeptidase precursor (Fragment)	Signalling	0.9	1.3	1.5	48
STMCH16	Ovule/fiber cell elongation protein Ghfe1	Sterol metabolism	2.2	3.1	3.5	48
STMCL94	Putative sterol 4-alpha-methyl-oxidase	Sterol metabolism	1.5	1.8	2.2	48
STMCO57	Putative C-4 sterol methyl oxidase	Sterol metabolism	1.9	2.2	3.2	48
STMDB77	sterol desaturase family protein similar to sterol 4-alpha-methyl-oxidase GI:16973471	Sterol metabolism	1.6	2.2	3.1	48
STMCB84	glutaredoxin family protein	Stress	1.1	1.4	1.8	48
STMCK80	Dehydration-induced protein RD22-like protein	Stress	1.6	1.9	2.3	48
STMCP38	CDSP32 protein (Chloroplast Drought-induced Stress Protein of 32kDa)	Stress	1.7	1.5	1.9	48
STMDE64	Dehydration-induced protein RD22-like protein	Stress	1.5	2	2.2	48
STMEP04	thioredoxin-like protein	Stress	1.2	1.3	1.7	48
STMGB30	Dehydration-induced protein RD22-like protein	Stress	1.4	1.2	1.6	48
STMGL30	BURP domain-containing protein (Fragment)	Stress	1.3	1.5	1.9	48
STMGM85	Dehydration-induced protein RD22-like protein	Stress	2	2.6	3.2	48
STMHF49	BURP domain-containing protein (Fragment)	Stress	1.5	1.7	2.6	48
STMHJ26	BURP domain-containing protein (Fragment)	Stress	1.5	1.7	2.8	48
STMHO80	Hsp20.0 protein	Stress	2.7	3.2	3.8	48
STMIX48	Early light inducible protein	Stress	3.3	4	5.3	48
STMJO47	Early light inducible protein	Stress	2.9	4	4.9	48
STMDB40	Sigma factor	Transcription regulation	1.7	1.7	1.9	48
STMCD76	mitochondrial half-ABC transporter (STA1) identical to half-molecule ABC transporter	Transport	1	1.6	1.6	48
STMCD85	Major facilitator family transporter	Transport	1.5	1.8	1.9	48
STMCJ06	37kDa chloroplast inner envelope membrane polypeptide	Transport	1.3	1.4	1.7	48
STMDC85	ATPase AAA family putative	Transport	1.3	1.8	2.2	48
STMEW09	Putative V-type ATPase 116kDa subunit family	Transport	2.8	2.9	3.7	48
STMFB55	Acyl carrier protein	Transport	1.2	1.3	1.6	48
STMHZ08	bile acid:sodium symporter family protein low similarity to SP|Q14973 Sodium/bile acid	Transport	1.2	1.4	1.7	48
STMIH60	Cationic amino acid transporter	Transport	2.4	2.7	2.9	48
STMIS49	SEC14 cytosolic factor family protein / phosphoglyceride transfer family protein	Transport	2.4	3.1	3.3	48
STMIX38	inorganic carbon transport protein-related contains weak similarity to Swiss-Prot:	Transport	1	0.9	1.5	48
STMBB26	tomato PRK	Unknown	1.5	1.6	2	48
STMCD23	OSJNBa0035M09.17 protein	Unknown	1.5	1.5	1.7	48
STMCL84	OJ1513_F02.31 protein	Unknown	1.7	2	2.1	48
STMCR34	Cotton fiber expressed protein 1	Unknown	1.3	1.1	1.6	48
STMCU44	expressed protein	Unknown	1.9	2.1	2.8	48
STMCU90	expressed protein	Unknown	2	1.9	1.9	48
STMCX85	Putative 16kDa membrane protein	Unknown	2.2	2.7	2.9	48
STMDC14	expressed protein	Unknown	1.8	2	2.1	48
STMDJ40	expressed protein	Unknown	1.4	1.4	1.6	48
STMEB32	expressed protein	Unknown	1.3	1.6	1.8	48
STMEQ29	expressed protein	Unknown	1.9	2.6	2.6	48
STMEQ31	expressed protein	Unknown	1.4	1.9	2	48
STMEV50	TBC domain putative	Unknown	1.4	1.7	2.7	48
STMEY35	expressed protein	Unknown	1	1.2	1.7	48
STMEZ05	expressed protein	Unknown	0.9	1	1.6	48
STMEZ31	expressed protein	Unknown	1.3	1.7	1.7	48
STMGA23	plastocyanin-like domain-containing protein contains similarity to SP|Q02917 Early	Unknown	1.7	1.8	1.9	48
STMGF93	CLIP-associating protein (CLASP) -related similar to CLIP-associating protein CLASP2	Unknown	1.3	1.4	1.8	48
STMHP66	CAO	Unknown	1.1	1.1	1.8	48
STMIF38	GAP-2-3 {Caenorhabditis elegans;}	Unknown	1.7	2.3	2.6	48
STMIR73	expressed protein similar to At1g33780 [Arabidopsis thaliana]; contains Pfam profile	Unknown	1.4	1.4	1.9	48
STMIU53	expressed protein	Unknown	1.9	1.9	2	48
STMIW88	Hypothetical protein	Unknown	2.3	3.2	3.2	48
STMIY07	hypothetical protein	Unknown	1	1.3	1.5	48
STMJE04	AT3g47831/T23J7 {Arabidopsis thaliana;}	Unknown	1.6	1.5	1.6	48
STMJL59	Putative resistance complex protein I2C-2	Unknown	2.2	2.3	2.5	48
STMHY42	Xyloglucan endotransglucosylase-hydrolase XTH6	Cell wall	1.6	1.4	0.8	47
STMID60	Xyloglucan endotransglucosylase-hydrolase XTH6	Cell wall	2	1.7	1.2	47
STMDI74	Alpha-tubulin	Cellular structures/cytoskeleton	1.5	1.6	1	47
STMGQ82	Chloroplast small heat shock protein class I	Chaperone	2.4	1.9	1.1	47
STMHK25	Chloroplast small heat shock protein class I	Chaperone	2.4	2.2	1.6	47
STMHQ38	Chloroplast small heat shock protein class I	Chaperone	3	2.8	2.2	47
STMID83	Chloroplast small heat shock protein class I	Chaperone	3.2	3.5	1.9	47
STMID86	Chloroplast small heat shock protein class I	Chaperone	2.3	2.4	1.5	47
STMHO88	(Cytochrome P450 75B2)	CYP450	3	2.4	1.8	47
STMHP28	Chalcone synthase 2 (Naringenin-chalcone synthase 2)	Defence	3.4	3.2	2.8	47
STMEG71	DNA-binding storekeeper protein-related similar to storekeeper protein GI:14268476	DNA binding	1.6	1.3	0.7	47
STMHU96	WERBP-1 protein	DNA binding	3	2.8	1.9	47
STMDC37	NADH-cytochrome b5 reductase identical to NADH-cytochrome b5 reductase	Electron transport chain	1.6	1.2	0.8	47
STMCP74	Hypothetical protein	Enzyme activity	1.4	1.8	0.8	47
STMEC02	Mature anther-specific protein LAT61	Molecular function	2	1.9	1	47
STMCB78	expressed protein similar to GI:4406788 GI:6063544 GI:2827651 GI:10764853 from	Oxidoreductases	1.8	1.6	1.3	47
STMIF87	oxidoreductase 2OG-Fe(II) oxygenase family protein similar to desacetoxyvindoline	Oxidoreductases	1.5	1.2	0.4	47
STMCM49	Photosystem II 10 kDa polypeptide chloroplast precursor	Photosynthesis	1.8	2.1	1.1	47
STMCQ28	Ribosomal protein S5	Ribosome structure	1.5	1.6	1	47
STMEW81	60s acidic ribosomal protein	Ribosome structure	2.5	2	1.5	47
STMCD25	Flavonol 3-O-glucosyltransferase (UDP-glucose flavonoid 3-O-glucosyltransferase)	Secondary metabolism	3	2.5	2.3	47
STMCL27	Flavonol 3-O-glucosyltransferase (UDP-glucose flavonoid 3-O-glucosyltransferase)	Secondary metabolism	3.1	2.6	2.6	47
STMCS41	Cinnamic acid 4-hydroxylase	Secondary metabolism	1.5	1.3	0.9	47
STMDB35	Flavanone 3 beta-hydroxylase (EC 1.14.11.9)	Secondary metabolism	4.1	3.6	3.2	47
STMHQ57	Dihydroflavonol 4-reductase	Secondary metabolism	3	2.3	1.7	47
STMGU42	ser-thr protein kinase	Signalling	2.7	2.9	1.1	47
STMDD14	iron-deficiency-responsive protein putative strong similarity to iron-deficiency	Stress	1.7	1.7	1.2	47
STMGD72	Class II small heat shock protein Le-HSP17.6	Stress	2.3	2.3	1.6	47
STMGQ77	Elicitor-inducible protein EIG-J7	Stress	1.8	1.4	1	47
STMHR11	dnaK-type molecular chaperone Nthsp70 - common tobacco (fragment)	Stress	2	1.8	1.3	47
STMIK62	Glutathione S-transferase class-phi (EC 2.5.1.18)	Stress	1.5	1.4	0.8	47
STMCG77	transcriptional regulator putative	Transcription regulation	1.5	1.4	0.9	47
STMHT39	lipocalin putative similar to temperature stress-induced lipocalin [Triticum aestivum]	Transport	2.2	1.8	1.5	47
STMCB90	21K protein precursor - alfalfa {Medicago sativa;}	Unknown	3.5	2.9	1.3	47
STMCN51	Hypothetical protein precursor	Unknown	1.9	1.6	0.5	47
STMCS66	Hypothetical protein precursor	Unknown	1.7	1.5	0.9	47
STMCY01	expressed protein	Unknown	2.5	2.3	2	47
STMCY08	expressed protein	Unknown	1.7	1.5	1.4	47
STMEG78	expressed protein	Unknown	1.7	1.5	1.1	47
STMGL17	Proline-rich protein	Unknown	1.4	1.6	1	47
STMHP61	expressed protein similar to hypothetical protein GB:CAB80707 GI:7268598 from	Unknown	2.6	2.2	2	47
STMHV16	expressed protein	Unknown	2.6	2.1	1.2	47
STMIZ92	Expressed protein	Unknown	1.5	1.7	1.1	47
STMJP12	expressed protein	Unknown	2.3	2.1	1.8	47
STMHT73	(Cytochrome P450 75B2)	CYP450	2.3	1.5	1.2	45
STMCS10	zinc finger protein putative similar to zinc-finger protein Lsd1	DNA binding	1.7	1.2	1.2	45
STMIC49	Cytochrome b561	Electron transport chain	1.7	1.2	1	45
STMCE55	GDSL-like Lipase/Acylhydrolase	Lipid metabolism/transport	2.3	1.8	1.7	45
STMCL74	GDSL-motif lipase/hydrolase family protein similar to lipase [Arabidopsis thaliana] GI:	Lipid metabolism/transport	2.2	1.4	1.5	45
STMCP32	GDSL-like Lipase/Acylhydrolase	Lipid metabolism/transport	2.4	1.7	1.6	45
STMCP77	oxidoreductase 2OG-Fe(II) oxygenase family protein similar to GI:5924383 from	Oxidoreductases	1.7	1	0.6	45
STMHV03	Suberization-associated anionic peroxidase 2 precursor (TMP2)	Oxidoreductases	2.3	1.7	1.5	45
STMCI90	RNA-binding protein putative	RNA binding	1.6	1.2	1.2	45
STMCF20	Anthocyanidin 3-O-glucosyltransferase	Secondary metabolism	3.1	2.3	2	45
STMCX70	Flavonol 3-O-glucosyltransferase (UDP-glucose flavonoid 3-O-glucosyltransferase)	Secondary metabolism	2.8	2.2	2	45
STMHT83	hypothetical protein {Solanum demissum;}	Secondary metabolism	2	1.2	0.9	45
STMIX43	hypothetical protein {Solanum demissum;}	Secondary metabolism	1.9	1.3	0.8	45
STMJN57	Heat shock protein 70 (Fragment)	Stress	1.5	1	0.8	45
STMJM02	Myb-related transcription factor-like protein	Transcription regulation	1.5	1	0.7	45
STMCB89	expressed protein	Unknown	2.4	1.5	1.2	45
STMHZ63	expressed protein	Unknown	1.6	1.1	1	45
STMIU56	contains similarity to chalcone-flavonone isomerase	Unknown	2.8	1.7	1.4	45
STMDE91	Arginine decarboxylase 1 (EC 4.1.1.19)	Amino acid metabolism	0.9	1.2	2	42
STMIW95	Betaine aldehyde dehydrogenase-like	Amino acid metabolism	0.8	1.3	1.6	42
STMCJ15	pfkB-type carbohydrate kinase family protein contains Pfam profile: PF00294 pfkB	Carbohydrate metabolism	0.8	1.7	1.7	42
STMCR75	1-deoxy-D-xylulose-5-phosphate reductoisomerase	Carbohydrate metabolism	0.8	1.1	1.6	42
STMER13	Plastidic aldolase NPALDP1	Carbohydrate metabolism	0.8	2	2.4	42
STMJG42	hydroxyproline-rich glycoprotein family protein contains proline-rich extensin domains	Cell wall	0.5	0.9	1.7	42
STMCG85	Putative cytochrome P450	CYP450	1.3	2.4	2.8	42
STMDE16	Putative cytochrome P450	CYP450	1.3	2.2	2.6	42
STMGB09	Putative cytochrome P450	CYP450	1.7	2.5	3.3	42
STMGN13	Putative cytochrome P450	CYP450	1.3	2.1	2.6	42
STMDV62	Putative DNA binding protein	DNA binding	1.4	2	2.9	42
STMEV18	DNA polymerase lambda	DNA metabolism	1.2	2.1	2.7	42
STMCE84	(S)-2-hydroxy-acid oxidase peroxisomal putative / glycolate oxidase putative /	Enzyme activity	1	1.6	1.9	42
STMCM12	2-oxoglutarate-dependent dioxygenase	Enzyme activity	2.1	3.6	3.6	42
STMEQ70	(S)-2-hydroxy-acid oxidase peroxisomal putative / glycolate oxidase putative /	Enzyme activity	1.1	1.8	2	42
STMGI29	2-oxoglutarate-dependent dioxygenase	Enzyme activity	1.6	2.7	3	42
STMGO18	2-oxoglutarate-dependent dioxygenase	Enzyme activity	1.5	2.5	2.5	42
STMCI86	S-adenosylmethionine synthetase 1 (Methionine adenosyltransferase 1) (AdoMet synthetase 1)	Hormone metabolism/signalling	0.9	1.8	3.1	42
STMCJ60	S-adenosylmethionine synthetase 1 (Methionine adenosyltransferase 1) (AdoMet synthetase 1)	Hormone metabolism/signalling	0.6	1.4	2	42
STMCQ94	S-adenosylmethionine synthetase 1 (Methionine adenosyltransferase 1) (AdoMet synthetase 1)	Hormone metabolism/signalling	0.7	1.4	2.3	42
STMGR58	S-adenosylmethionine synthetase 1 (Methionine adenosyltransferase 1) (AdoMet synthetase 1)	Hormone metabolism/signalling	0.4	1	1.8	42
STMDR85	3-hydroxy-3-methylglutaryl CoA reductase (Fragment)	Isoprenoid metabolism	0.5	1.4	1.9	42
STMDD81	GTP-binding protein F23K16.150 - Arabidopsis thaliana	Nucleotide binding/hydrolysis	0.8	1.5	1.7	42
STMCK36	Chlorophyll a-b binding protein 7 chloroplast precursor (LHCI type II CAB-7)	Photosynthesis	1.8	4.4	4.6	42
STMCY78	Oxygen-evolving enhancer protein 1 chloroplast precursor (OEE1)	Photosynthesis	1.4	2.5	2.6	42
STMET36	Ribulose bisphosphate carboxylase small chain 2A chloroplast precursor	Photosynthesis	1.3	2.5	2.8	42
STMIX65	Glycerophosphoryl diester phosphodiesterase (EC 3.1.4.46)	Photosynthesis	0.9	1.5	1.8	42
STMGB10	Ring domain containing protein	Protein degradation	1.8	3	3.1	42
STMEW75	RNA recognition motif (RRM)-containing protein similar to SP|P34909 General negative	RNA binding	0.5	1	1.8	42
STMCU15	AY088031 globulin-like protein putative	Storage	0.8	1.1	2	42
STMGL87	Dehydration-induced protein RD22-like protein	Stress	2.1	3.2	3.8	42
STMGM04	BURP domain-containing protein (Fragment)	Stress	1.1	1.7	2	42
STMEI92	ABC TRANSPORTER PERMEASE PROTEIN	Transport	1.5	2.2	2.7	42
STMCX84	Prolipoprotein	Unknown	0.8	1.3	1.7	42
STMCY06	activating signal cointegrator-related similar to ASC-1 (GI:6581062) [Mus musculus];	Unknown	0.8	1.9	3.1	42
STMDZ86	ChaC-like family protein contains Pfam profile: PF04752 ChaC-like protein	Unknown	1	1.9	2.4	42
STMFB86	MTN3-like protein - Arabidopsis thaliana {Arabidopsis thaliana;}	Unknown	0.6	1.3	1.8	42
STMHF26	expressed protein weak similarity to SP|P53808 Phosphatidylcholine transfer protein	Unknown	0.8	1.2	1.7	42
STMIW60	T12H1.31 protein	Unknown	1.2	2.6	2.6	42
STMJD60	expressed protein	Unknown	0.8	1.2	1.8	42
STMJN07	Putative carboxylesterase	Unknown	1	1.9	1.9	42
STMHN34	epsin N-terminal homology (ENTH) domain-containing protein contains Pfam PF01417: ENTH	Binding	-1.4	-1.9	-3.4	12
STMGH73	Metallocarboxypeptidase inhibitor	Defence	-0.6	-1.2	-2.4	12
STMHT35	proteinase inhibitor II. {Solanum tuberosum;}	Defence	-1.3	-1.8	-2.7	12
STMGN54	amidase putative	Enzyme activity	-0.9	-2	-2.6	12
STMEP06	Brassinosteroid-regulated protein BRU1 precursor (EC 3.2.1.-)	Hormone metabolism/signalling	-1	-1.8	-2.6	12
STMEQ95	Brassinosteroid-regulated protein BRU1 precursor (EC 3.2.1.-)	Hormone metabolism/signalling	-1.1	-1.7	-2.3	12
STMDI80	Photoreaction center M subunit (Fragment)	Photosynthesis	-0.7	-1.5	-3.1	12
STMHZ54	Ubiquitin extension protein	Protein degradation	-0.8	-1.4	-1.9	12
STMIP11	S-adenosyl-methionine-sterol-C-methyltransferase	Sterol metabolism	-0.4	-0.9	-1.6	12
STMIT48	S-adenosyl-methionine-sterol-C-methyltransferase	Sterol metabolism	-0.4	-0.9	-1.6	12
STMGP14	expressed protein similar to Hypothetical 72.2 kDa protein in RPS27A-GPM1 intergenic	Unknown	-0.8	-1.3	-2.1	12
STMIC16	expressed protein	Unknown	-0.7	-1.2	-1.7	12
STMGR43	hydroxyproline-rich glycoprotein family protein	Cell wall	-1.6	-1.7	-2	9
STMHA39	glycine-rich protein predicted protein Arabidopsis thaliana	Cell wall	-1.6	-1.4	-1.6	9
STMIH73	Xyloglucan endotransglycosylase	Cell wall	-1.9	-2.1	-2.2	9
STMIU61	Proteinase inhibitor I (Fragment)	Defence	-1.8	-1.7	-1.9	9
STMDR38	DNA-binding protein-related contains Pfam domain PF03479: Domain of unknown function	DNA binding	-1.8	-1.5	-1.6	9
STMED84	Phosphoglycerate kinase cytosolic (EC 2.7.2.3 EC 2.7.2.3 EC 2.7.2.3)	Glycolysis	-1.2	-1.5	-1.6	9
STMDO18	Putative auxin-repressed protein	Hormone metabolism/signalling	-1.9	-1.7	-1.4	9
STMGE48	null	null	-1.4	-1.4	-1.5	9
STMHK02	short-chain dehydrogenase/reductase (SDR) family protein contains INTERPRO family	Oxidoreductases	-1.4	-1.5	-1.4	9
STMGP65	histidyl-tRNA synthetase putative / histidine--tRNA ligase putative similar to SP|	Protein synthesis	-1.3	-1.6	-1.6	9
STMGP88	Nicotiana tabacum 18S rRNA gene	Ribosome structure	-1.2	-1.6	-1.5	9
STMIU55	Patatin-like protein 1	Storage	-1.4	-1.4	-1.6	9
STMGF59	putative transcription factor BHLH6 {Arabidopsis thaliana;}	Transcription regulation	-2.4	-2.5	-1.9	9
STMCR32	Prototheca wickerhamii 263-11 complete mitochondrial DNA	Unknown	-1.8	-2	-1.9	9
STMFA06	hypothetical protein	Unknown	-1.6	-1.8	-1.8	9
STMHR72	expressed protein	Unknown	-2.2	-2	-2.1	9
STMJP56	Prototheca wickerhamii 263-11 complete mitochondrial DNA	Unknown	-1.9	-2	-2.1	9
STMGB90	Extensin-like protein (Fragment)	Cell wall	-0.8	-1.2	-1.6	1
STMHN67	cytochrome P450 71B36 putative (CYP71B36) identical to Cytochrome P450 71B36	CYP450	-1.5	-1.8	-2.6	1
STMCC57	Proteinase inhibitor type II precursor	Defence	-1.4	-1.5	-1.9	1
STMCR35	Wound-inducible proteinase inhibitor I (Fragment)	Defence	-0.9	-0.9	-1.7	1
STMCX74	Proteinase inhibitor IIa	Defence	-1.4	-1.8	-2.3	1
STMHQ48	transducin family protein / WD-40 repeat family protein beta-transducin	Nucleotide binding/hydrolysis	-1.4	-1.6	-2.3	1
STMHI30	polyadenylate-binding protein putative / PABP putative contains similarity to poly(A)	RNA binding	-1.6	-1.8	-2.2	1
STMHG27	nonsense-mediated mRNA decay NMD3 family protein contains Pfam profile: PF04981 NMD3	RNA metabolism	-1.5	-1.9	-2.2	1
STMHY52	Patatin class I precursor (Potato tuber protein)	Storage	-2	-2.3	-3.2	1
STMEA19	Heat shock cognate protein 80	Stress	-1.2	-1.4	-1.7	1
STMHR92	heat shock protein 70 family protein / HSP70 family protein similar to SP|P22953 Heat	Stress	-1.5	-1.7	-1.9	1
STMHH45	BAC19.3	Transcription regulation	-1.2	-1.7	-2.1	1
STMHK75	Tub family putative	Transcription regulation	-1.4	-1	-1.8	1
STMGF92	CMP-sialic acid transporter-like protein	Transport	-1.2	-1.5	-1.9	1
STMHJ11	Nucleoside transporter putative	Transport	-1.3	-1.4	-1.7	1
STMGG72	fibroblast activation protein {Mus musculus;}	Unknown	-1.2	-1.2	-1.6	1
STMHE32	expressed protein	Unknown	-1.4	-1.1	-1.6	1
STMHJ88	expressed protein	Unknown	-0.8	-0.8	-1.5	1
STMHN37	Kelch motif putative	Unknown	-1.5	-2	-2.8	1
STMHP08	Polyprotein	Unknown	-1.4	-1.4	-1.9	1
STMHV19	expressed protein	Unknown	-1.3	-1.1	-1.8	1
STMJD46	expressed protein similar to PrMC3 Pinus radiata GI:5487873	Unknown	-0.8	-0.8	-1.6	1

## Sheet: Table S10
Table S10. Potato microarray clones showing significant similarity to Arabidopsis thaliana genes with a role in sterol biosynthesis. Potato EST clone 5´and 3´ DNA sequences, including their untranslated regions, were retrieved from Genbank and evaluated using BLAST searches of the S. tuberosum group Phureja DM1-3 transcripts database v.3.4. ESTs are listed for which the closest protein match was …
Potato EST clone no.	Length EST 5´ sequence	Length EST 3´ sequence	E-value vs. potato nt	Predicted potato protein	E-value vs Arabidopsis protein	Closest Arabidopsis gene match	Protein function	STEM profile	STEM profile	Potato gene abbreviation
								King Edward Wound	King Edward Light
STMEP21	674	601	1.6e-122	PGSC0003DMP400007565	2e-211	At4g11820	HMG-CoA synthase			HMGS
STMDR85	155	n.a.	8e-22	PGSC0003DMP400024174	9.6e-189	At1g76490	HMG-CoA reductase	not done	42	HMGR1
STMEP23	717	701	8,1 E-93	PGSC0003DMP400006164	8.1e-224	At2g17370	HMG-CoA reductase	-	-	HMGR2
STMEW69	n.a.	475	1.1e-99	PGSC0003DMP400049796	6.7e-133	At5g27450	Mevalonate kinase	-	-	MEVK
STMEC81	769	844	2.1e-156	PGSC0003DMP400016447	1.3e-193	At1g31910	Phosphomevalonate kinase	-	-	PMVK
STMDW40	576	513	4.9e-115	PGSC0003DMP400016447	1.3e-193	At1g31910		-	-
STMCB59	662	443	2.4e-143	PGSC0003DMP400041444	4.7e-180	At3g54250	Mevalonate diphosphate decarboxylase	29	-	MVD
STMEG54	566	366	1.8e-122	PGSC0003DMP400041444	4.7e-180	At3g54250		29	-
STMCK52	495	104	3.3e-103	PGSC0003DMP400012883	5.5E-115	At5g16440	Isopentenyl pyrophosphate isomerase	29	-	IPI
STMDB11	630	561	3.5e-135	PGSC0003DMP400012883	5.5E-115	At5g16440		29	49
STMDU15	678	385	1.1e-144	PGSC0003DMP400012883	5.5E-115	At5g16440		29	-
STMIZ50	777	741	1.6e-147	PGSC0003DMP400012883	5.5E-115	At5g16440		29	-
STMEZ30	728	772	2.2e-138	PGSC0003DMT400037239	1.1e-118	At5g47770	Farnesyl pyrophosphate synthase	-	-	FPS1
STMEB13	615	n.a.	1.3e-133	PGSC0003DMP400051895	1.3e-145	At4g17190	Farnesyl pyrophosphate synthase	29	-	FPS2
STMCE79	731	501	6.9e-153	PGSC0003DMP400051895	1.3e-145	At4g17190		29	-
STMEI95	593	286	4.6e-127	PGSC0003DMP400015280	1,4 E-146	At4g17190		29	-
STMEL05	717	n.a.	4.3E-154	PGSC0003DMP400008752	3.6E-214	At1g58440	Squalene epoxidase	-	-	SQE
STMGT64	709	n.a.	3.6e-151	PGSC0003DMP400005959	7.2e-216	At4g37760		-	-
STMGL44	656	727	1.8e-141	PGSC0003DMP400005959	7.2e-216	At4g37760		-	-
STMGM67	601	491	1.5e-113	PGSC0003DMP400033007	0	At1g78950	ß-Amyrin synthase	-	-	ß-AMS
STMJB50	744	n.a.	3.2e-159	PGSC0003DMP400033008	0	At1g78950		-	-
STMIT48	654	653	8.5e-140	PGSC0003DMP400012142	7.7e-148	At5g13170	Sterol C-24 methyl transferase type-1	45	12	SMT1
STMIP11	575	724	5.4e-123	PGSC0003DMP400012142	7.7e-148	At5g13170		45	12
STM IG03	210	232	1.5e-46	PGSC0003DMP400006990	5.1e-96	At4g22756	Sterol C-4 methyl oxidase type-1	-	-	SMO1
STMCO57	605	301	3e-130	PGSC0003DMP400022612	6.7e-110	At4g12110	Sterol C-4 methyl oxidase type-1-like	29	48	SMO1-L
STMDP65	788	n.a.	5.5e-170	PGSC0003DMP400008278	2.4e-112	At 5g50375	Cyclopropyl sterol isomerase	30	-	CPI
STMEB65	577	n.a.	1.2e-122	PGSC0003DMP400028658	3.5e-223	At1g11680	Obtusifoliol 14-demethylase	30	-	CYP51
STMCS13	536	528	2.4e-113	PGSC0003DMP400004888	1.8e-157	At3g52940	∆14-sterol reductase	30	-	FK
STMFA04	664	139	1.3e-142	PGSC0003DMP400004888	1.8e-157	At3g52940		30	-
STMCQ85	760	542	1.6e-163	PGSC0003DMP400048142	2.3e-75	At1g20050	∆8-∆7 sterol isomerase	30	-	HYD
STMDC82	686	623	1.5e-145	PGSC0003DMP400048142	2.3e-75	At1g20050		-	48
STMCQ53	467	652	4e-139	PGSC0003DMP400048142	2.3e-75	At1g20050		-	-
STMEN96	549	797	3e-171	PGSC0003DMP400032477	4.1e-165	At1g20330	Sterol C-24 methyl transferase type-2	45	-	SMT2
STMEZ44	501	601	1.7e-131	PGSC0003DMP400032477	4.1e-165	At1g20330		-
STMHZ93	664	639	1.1e-144	PGSC0003DMP400032975	4.1e-165	At1g20330		49	-
STMDT19	611	594	3.1e-130	PGSC0003DMP400032477	4.1e-165	At1g20330		-	-
STMES16	517	522	1.9e-109	PGSC0003DMP400052945	6.1e-132	At1g07420	Sterol C-4 methyl oxidase type-2	-	-	SMO2
STMEA40	608	n.a.	3.1e-127	PGSC0003DMP400045832	4.8e-123	At3g02580	∆7-C5 sterol desaturase	49	-	DWF7
STMJL49	592	592	2e-122	PGSC0003DMP400025940	4.3e-209	At1g50430	∆7 sterol reductase	-	-	DWF5
STMHX86	131	538	1.2e-116	PGSC0003DMP400020915	1.6e-252	At3g19820	∆24 sterol reductase	-	-	DWF1
STMEJ44	187	405	4E-84 3	PGSC0003DMP400020915	1.6e-252	At3g19820		30	-
STMGG42	554	332	1e-116	PGSC0003DMP400036651	2.2e-244	At3g19820	∆24 sterol reductase-like	29	not done	DWF1-L
STMCH16	217	594	1.1e-139	PGSC0003DMP400036651	2.2e-244	At3g19820		29	48

[truncated: 4 more sheets: Table S11, Table S12, Table S13, Table S14]
